# Supplementary material for: Examining the interglacial high‐elevation refugia scenario in East Asian subtropical mountain systems with the frog species Leptobrachium liui
Source: Ecol Evol. 2018 Aug 24;8(18):9326–40. doi: 10.1002/ece3.4449 (PMC6194219; doi:10.1002/ece3.4449)
Supplement: Supplementary file 2 [file ECE3-8-9326-s002.xls]

## Sheet: Table S1
Table S1 Sample information and haplotype designation. For individuals included in microsatellite analysis, the specimen voucher is labeled with an asterisk.
Species	Specimen voucher	Locality ID	Locality	Coordinates	Mitochondrial nad1			Nuclear rag1
					Haplotype	GenBank accession no.		Haplotypes	GenBank accession nos.
Leptobrachium liui	ZYCA918-1*	1	Datianping, Longquan City, Zhejiang Province	N27.90938°, E119.17268°	dt01	KJ484998		R01	KJ538810
L. liui	ZYCA918-2*	1	Datianping, Longquan City, Zhejiang Province	N27.90938°, E119.17268°	dt02	KJ484999		—	—
L. liui	ZYCA918-3*	1	Datianping, Longquan City, Zhejiang Province	N27.90938°, E119.17268°	dt03	KJ485000		R01	KJ538811
L. liui	ZYCA918-4*	1	Datianping, Longquan City, Zhejiang Province	N27.90938°, E119.17268°	dt03	KJ485001		R01	KJ538812
L. liui	ZYCA918-5*	1	Datianping, Longquan City, Zhejiang Province	N27.90938°, E119.17268°	dt02	KJ485002		R01	KJ538813
L. liui	ZYCA918-6*	1	Datianping, Longquan City, Zhejiang Province	N27.90938°, E119.17268°	dt03	KJ485003		—	—
L. liui	ZYCA918-7*	1	Datianping, Longquan City, Zhejiang Province	N27.90938°, E119.17268°	dt03	KJ485004		—	—
L. liui	ZYCA918-8*	1	Datianping, Longquan City, Zhejiang Province	N27.90938°, E119.17268°	dt02	KJ485005		—	—
L. liui	ZYCA918-9*	1	Datianping, Longquan City, Zhejiang Province	N27.90938°, E119.17268°	dt02	KJ485006		—	—
L. liui	ZYCA918-10*	1	Datianping, Longquan City, Zhejiang Province	N27.90938°, E119.17268°	dt03	KJ485007		—	—
L. liui	ZYCA918-11*	1	Datianping, Longquan City, Zhejiang Province	N27.90938°, E119.17268°	dt03	KJ485008		—	—
L. liui	ZYCA918-12*	1	Datianping, Longquan City, Zhejiang Province	N27.90938°, E119.17268°	dt02	KJ485009		—	—
L. liui	ZYCA918-13*	1	Datianping, Longquan City, Zhejiang Province	N27.90938°, E119.17268°	dt03	KJ485010		—	—
L. liui	ZYCA918-14*	1	Datianping, Longquan City, Zhejiang Province	N27.90938°, E119.17268°	dt01	KJ485011		—	—
L. liui	ZYCA918-15*	1	Datianping, Longquan City, Zhejiang Province	N27.90938°, E119.17268°	dt01	KJ485012		—	—
L. liui	ZYCA918-16*	1	Datianping, Longquan City, Zhejiang Province	N27.90938°, E119.17268°	dt01	KJ485013		—	—
L. liui	ZYCA918-17*	1	Datianping, Longquan City, Zhejiang Province	N27.90938°, E119.17268°	dt03	KJ485014		—	—
L. liui	ZYCA918-18*	1	Datianping, Longquan City, Zhejiang Province	N27.90938°, E119.17268°	dt01	KJ485015		—	—
L. liui	ZYCA918-19*	1	Datianping, Longquan City, Zhejiang Province	N27.90938°, E119.17268°	dt03	KJ485016		—	—
L. liui	ZYCA918-20*	1	Datianping, Longquan City, Zhejiang Province	N27.90938°, E119.17268°	dt01	KJ485017		—	—
L. liui	ZYCA918-21*	1	Datianping, Longquan City, Zhejiang Province	N27.90938°, E119.17268°	dt02	KJ485018		—	—
L. liui	ZYCA920-1*	1	Datianping, Longquan City, Zhejiang Province	N27.90938°, E119.17268°	dt03	KJ485019		—	—
L. liui	ZYCA920-2*	1	Datianping, Longquan City, Zhejiang Province	N27.90938°, E119.17268°	dt03	KJ485020		—	—
L. liui	ZYCA920-3*	1	Datianping, Longquan City, Zhejiang Province	N27.90938°, E119.17268°	dt01	KJ485021		—	—
L. liui	ZYCA920-4*	1	Datianping, Longquan City, Zhejiang Province	N27.90938°, E119.17268°	dt03	KJ485022		—	—
L. liui	ZYCA920-5*	1	Datianping, Longquan City, Zhejiang Province	N27.90938°, E119.17268°	dt03	KJ485023		—	—
L. liui	ZYCA920-6*	1	Datianping, Longquan City, Zhejiang Province	N27.90938°, E119.17268°	dt02	KJ485024		—	—
L. liui	ZYCA920-7*	1	Datianping, Longquan City, Zhejiang Province	N27.90938°, E119.17268°	dt03	KJ485025		—	—
L. liui	ZYCA920-8*	1	Datianping, Longquan City, Zhejiang Province	N27.90938°, E119.17268°	dt03	KJ485026		—	—
L. liui	ZYCA920-9*	1	Datianping, Longquan City, Zhejiang Province	N27.90938°, E119.17268°	dt01	KJ485027		—	—
L. liui	ZYCA920-10*	1	Datianping, Longquan City, Zhejiang Province	N27.90938°, E119.17268°	dt03	KJ485028		—	—
L. liui	ZYCA920-11*	1	Datianping, Longquan City, Zhejiang Province	N27.90938°, E119.17268°	dt02	KJ485029		—	—
L. liui	ZYCA920-12*	1	Datianping, Longquan City, Zhejiang Province	N27.90938°, E119.17268°	dt03	KJ485030		—	—
L. liui	ZYCA920-13*	1	Datianping, Longquan City, Zhejiang Province	N27.90938°, E119.17268°	dt03	KJ485031		—	—
L. liui	ZYCA920-14*	1	Datianping, Longquan City, Zhejiang Province	N27.90938°, E119.17268°	dt03	KJ485032		—	—
L. liui	ZYCA920-15*	1	Datianping, Longquan City, Zhejiang Province	N27.90938°, E119.17268°	dt03	KJ485033		—	—
L. liui	ZYCA920-16*	1	Datianping, Longquan City, Zhejiang Province	N27.90938°, E119.17268°	dt03	KJ485034		—	—
L. liui	ZYCA920-17*	1	Datianping, Longquan City, Zhejiang Province	N27.90938°, E119.17268°	dt02	KJ485035		—	—
L. liui	ZYCA920-18*	1	Datianping, Longquan City, Zhejiang Province	N27.90938°, E119.17268°	dt01	KJ485036		—	—
L. liui	ZYCA920-19*	1	Datianping, Longquan City, Zhejiang Province	N27.90938°, E119.17268°	dt01	KJ485037		—	—
L. liui	ZYCA920-20*	1	Datianping, Longquan City, Zhejiang Province	N27.90938°, E119.17268°	dt02	KJ485038		—	—
L. liui	ZYCA920-21*	1	Datianping, Longquan City, Zhejiang Province	N27.90938°, E119.17268°	dt02	KJ485039		—	—
L. liui	ZYCA920-22*	1	Datianping, Longquan City, Zhejiang Province	N27.90938°, E119.17268°	dt03	KJ485040		—	—
L. liui	ZYCA920-23*	1	Datianping, Longquan City, Zhejiang Province	N27.90938°, E119.17268°	dt02	KJ485041		—	—
L. liui	ZYCA920-24*	1	Datianping, Longquan City, Zhejiang Province	N27.90938°, E119.17268°	dt02	KJ485042		—	—
L. liui	ZYCA920-25*	1	Datianping, Longquan City, Zhejiang Province	N27.90938°, E119.17268°	dt03	KJ485043		—	—
L. liui	ZYCA920-26*	1	Datianping, Longquan City, Zhejiang Province	N27.90938°, E119.17268°	dt02	KJ485044		—	—
L. liui	ZYCA920-27*	1	Datianping, Longquan City, Zhejiang Province	N27.90938°, E119.17268°	dt03	KJ485045		—	—
L. liui	ZYCA920-28*	1	Datianping, Longquan City, Zhejiang Province	N27.90938°, E119.17268°	dt02	KJ485046		—	—
L. liui	ZYCA920-29*	1	Datianping, Longquan City, Zhejiang Province	N27.90938°, E119.17268°	dt01	KJ485047		—	—
L. liui	ZYCA920-30*	1	Datianping, Longquan City, Zhejiang Province	N27.90938°, E119.17268°	dt03	KJ485048		—	—
L. liui	ZYCA920-31*	1	Datianping, Longquan City, Zhejiang Province	N27.90938°, E119.17268°	dt03	KJ485049		—	—
L. liui	ZYCA920-32*	1	Datianping, Longquan City, Zhejiang Province	N27.90938°, E119.17268°	dt02	KJ485050		—	—
L. liui	ZYCA920-33*	1	Datianping, Longquan City, Zhejiang Province	N27.90938°, E119.17268°	dt03	KJ485051		—	—
L. liui	ZYCA920-34*	1	Datianping, Longquan City, Zhejiang Province	N27.90938°, E119.17268°	dt03	KJ485052		—	—
L. liui	ZYCA920-35*	1	Datianping, Longquan City, Zhejiang Province	N27.90938°, E119.17268°	dt03	KJ485053		—	—
L. liui	ZYCA920-36*	1	Datianping, Longquan City, Zhejiang Province	N27.90938°, E119.17268°	dt03	KJ485054		—	—
L. liui	IOZCAS2818-1	2	Fengyangshan, Longquan City, Zhejiang Province	N27.91190°, E119.19755°	dt03	EF544267		R01	EF544349
L. liui	IOZCAS2818-2	2	Fengyangshan, Longquan City, Zhejiang Province	N27.91190°, E119.19755°	dt03	EF544268		R01	EF544350
L. liui	IOZCAS2818-3*	2	Fengyangshan, Longquan City, Zhejiang Province	N27.91190°, E119.19755°	dt03	KJ485523		—	—
L. liui	IOZCAS2818-4*	2	Fengyangshan, Longquan City, Zhejiang Province	N27.91190°, E119.19755°	dt03	KJ485524		—	—
L. liui	IOZCAS2818-5*	2	Fengyangshan, Longquan City, Zhejiang Province	N27.91190°, E119.19755°	dt03	KJ485525		—	—
L. liui	IOZCAS2818-6*	2	Fengyangshan, Longquan City, Zhejiang Province	N27.91190°, E119.19755°	dt02	KJ485526		—	—
L. liui	IOZCAS2818-7*	2	Fengyangshan, Longquan City, Zhejiang Province	N27.91190°, E119.19755°	dt02	KJ485527		—	—
L. liui	IOZCAS2818-8*	2	Fengyangshan, Longquan City, Zhejiang Province	N27.91190°, E119.19755°	dt03	KJ485528		—	—
L. liui	IOZCAS2818-9*	2	Fengyangshan, Longquan City, Zhejiang Province	N27.91190°, E119.19755°	dt03	KJ485529		—	—
L. liui	IOZCAS2818-10*	2	Fengyangshan, Longquan City, Zhejiang Province	N27.91190°, E119.19755°	dt03	KJ485530		—	—
L. liui	IOZCAS2818-11*	2	Fengyangshan, Longquan City, Zhejiang Province	N27.91190°, E119.19755°	dt02	KJ485531		—	—
L. liui	IOZCAS2818-12*	2	Fengyangshan, Longquan City, Zhejiang Province	N27.91190°, E119.19755°	dt03	KJ485532		—	—
L. liui	IOZCAS2818-13*	2	Fengyangshan, Longquan City, Zhejiang Province	N27.91190°, E119.19755°	dt03	KJ485533		—	—
L. liui	IOZCAS2818-14*	2	Fengyangshan, Longquan City, Zhejiang Province	N27.91190°, E119.19755°	dt02	KJ485534		—	—
L. liui	IOZCAS2818-15*	2	Fengyangshan, Longquan City, Zhejiang Province	N27.91190°, E119.19755°	dt01	KJ485535		—	—
L. liui	IOZCAS2818-16*	2	Fengyangshan, Longquan City, Zhejiang Province	N27.91190°, E119.19755°	dt03	KJ485536		—	—
L. liui	IOZCAS2818-17*	2	Fengyangshan, Longquan City, Zhejiang Province	N27.91190°, E119.19755°	dt03	KJ485537		—	—
L. liui	IOZCAS2818-18*	2	Fengyangshan, Longquan City, Zhejiang Province	N27.91190°, E119.19755°	dt01	KJ485538		—	—
L. liui	ZYCA923-1*	3	Neibeiping, Suichang County, Zhejiang Province	N28.35470°, E118.85592°	nb01	KJ484952		R01	KJ538806
L. liui	ZYCA923-2*	3	Neibeiping, Suichang County, Zhejiang Province	N28.35470°, E118.85592°	nb01	KJ484953		R01	KJ538807
L. liui	ZYCA923-3*	3	Neibeiping, Suichang County, Zhejiang Province	N28.35470°, E118.85592°	nb03	KJ484954		R01	KJ538808
L. liui	ZYCA923-4*	3	Neibeiping, Suichang County, Zhejiang Province	N28.35470°, E118.85592°	nb03	KJ484955		R01	KJ538809
L. liui	ZYCA923-5*	3	Neibeiping, Suichang County, Zhejiang Province	N28.35470°, E118.85592°	nb01	KJ484956		—	—
L. liui	ZYCA923-6*	3	Neibeiping, Suichang County, Zhejiang Province	N28.35470°, E118.85592°	nb03	KJ484957		—	—
L. liui	ZYCA923-7*	3	Neibeiping, Suichang County, Zhejiang Province	N28.35470°, E118.85592°	nb03	KJ484958		—	—
L. liui	ZYCA923-8*	3	Neibeiping, Suichang County, Zhejiang Province	N28.35470°, E118.85592°	nb03	KJ484959		—	—
L. liui	ZYCA923-9*	3	Neibeiping, Suichang County, Zhejiang Province	N28.35470°, E118.85592°	nb03	KJ484960		—	—
L. liui	ZYCA923-10*	3	Neibeiping, Suichang County, Zhejiang Province	N28.35470°, E118.85592°	nb03	KJ484961		—	—
L. liui	ZYCA923-11*	3	Neibeiping, Suichang County, Zhejiang Province	N28.35470°, E118.85592°	nb03	KJ484962		—	—
L. liui	ZYCA923-12*	3	Neibeiping, Suichang County, Zhejiang Province	N28.35470°, E118.85592°	nb03	KJ484963		—	—
L. liui	ZYCA923-13*	3	Neibeiping, Suichang County, Zhejiang Province	N28.35470°, E118.85592°	nb01	KJ484964		—	—
L. liui	ZYCA923-14*	3	Neibeiping, Suichang County, Zhejiang Province	N28.35470°, E118.85592°	nb03	KJ484965		—	—
L. liui	ZYCA923-15*	3	Neibeiping, Suichang County, Zhejiang Province	N28.35470°, E118.85592°	nb03	KJ484966		—	—
L. liui	ZYCA923-16*	3	Neibeiping, Suichang County, Zhejiang Province	N28.35470°, E118.85592°	nb03	KJ484967		—	—
L. liui	ZYCA923-17*	3	Neibeiping, Suichang County, Zhejiang Province	N28.35470°, E118.85592°	nb03	KJ484968		—	—
L. liui	ZYCA923-18*	3	Neibeiping, Suichang County, Zhejiang Province	N28.35470°, E118.85592°	nb03	KJ484969		—	—
L. liui	ZYCA923-19*	3	Neibeiping, Suichang County, Zhejiang Province	N28.35470°, E118.85592°	nb03	KJ484970		—	—
L. liui	ZYCA923-20*	3	Neibeiping, Suichang County, Zhejiang Province	N28.35470°, E118.85592°	nb03	KJ484971		—	—
L. liui	ZYCA923-21*	3	Neibeiping, Suichang County, Zhejiang Province	N28.35470°, E118.85592°	nb21	KJ484972		—	—
L. liui	ZYCA923-22*	3	Neibeiping, Suichang County, Zhejiang Province	N28.35470°, E118.85592°	nb03	KJ484973		—	—
L. liui	ZYCA923-23*	3	Neibeiping, Suichang County, Zhejiang Province	N28.35470°, E118.85592°	nb03	KJ484974		—	—
L. liui	ZYCA923-24*	3	Neibeiping, Suichang County, Zhejiang Province	N28.35470°, E118.85592°	nb03	KJ484975		—	—
L. liui	ZYCA923-25*	3	Neibeiping, Suichang County, Zhejiang Province	N28.35470°, E118.85592°	nb01	KJ484976		—	—
L. liui	ZYCA923-26*	3	Neibeiping, Suichang County, Zhejiang Province	N28.35470°, E118.85592°	nb26	KJ484977		—	—
L. liui	ZYCA923-27*	3	Neibeiping, Suichang County, Zhejiang Province	N28.35470°, E118.85592°	nb27	KJ484978		—	—
L. liui	ZYCA923-28*	3	Neibeiping, Suichang County, Zhejiang Province	N28.35470°, E118.85592°	nb03	KJ484979		—	—
L. liui	ZYCA923-29*	3	Neibeiping, Suichang County, Zhejiang Province	N28.35470°, E118.85592°	nb03	KJ484980		—	—
L. liui	ZYCA923-30*	3	Neibeiping, Suichang County, Zhejiang Province	N28.35470°, E118.85592°	nb03	KJ484981		—	—
L. liui	ZYCA923-31*	3	Neibeiping, Suichang County, Zhejiang Province	N28.35470°, E118.85592°	nb03	KJ484982		—	—
L. liui	ZYCA923-32*	3	Neibeiping, Suichang County, Zhejiang Province	N28.35470°, E118.85592°	nb03	KJ484983		—	—
L. liui	ZYCA923-33*	3	Neibeiping, Suichang County, Zhejiang Province	N28.35470°, E118.85592°	nb03	KJ484984		—	—
L. liui	ZYCA923-34*	3	Neibeiping, Suichang County, Zhejiang Province	N28.35470°, E118.85592°	nb01	KJ484985		—	—
L. liui	ZYCA923-35*	3	Neibeiping, Suichang County, Zhejiang Province	N28.35470°, E118.85592°	nb03	KJ484986		—	—
L. liui	ZYCA923-36*	3	Neibeiping, Suichang County, Zhejiang Province	N28.35470°, E118.85592°	nb03	KJ484987		—	—
L. liui	ZYCA923-37*	3	Neibeiping, Suichang County, Zhejiang Province	N28.35470°, E118.85592°	nb03	KJ484988		—	—
L. liui	ZYCA923-38*	3	Neibeiping, Suichang County, Zhejiang Province	N28.35470°, E118.85592°	nb03	KJ484989		—	—
L. liui	ZYCA923-39*	3	Neibeiping, Suichang County, Zhejiang Province	N28.35470°, E118.85592°	nb03	KJ484990		—	—
L. liui	ZYCA923-40*	3	Neibeiping, Suichang County, Zhejiang Province	N28.35470°, E118.85592°	nb01	KJ484991		—	—
L. liui	ZYCA923-41*	3	Neibeiping, Suichang County, Zhejiang Province	N28.35470°, E118.85592°	nb03	KJ484992		—	—
L. liui	ZYCA923-42*	3	Neibeiping, Suichang County, Zhejiang Province	N28.35470°, E118.85592°	nb03	KJ484993		—	—
L. liui	ZYCA923-43*	3	Neibeiping, Suichang County, Zhejiang Province	N28.35470°, E118.85592°	nb01	KJ484994		—	—
L. liui	ZYCA923-44*	3	Neibeiping, Suichang County, Zhejiang Province	N28.35470°, E118.85592°	nb01	KJ484995		—	—
L. liui	ZYCA923-45*	3	Neibeiping, Suichang County, Zhejiang Province	N28.35470°, E118.85592°	nb03	KJ484996		—	—
L. liui	ZYCA923-46*	3	Neibeiping, Suichang County, Zhejiang Province	N28.35470°, E118.85592°	nb03	KJ484997		—	—
L. liui	IOZCAS2826-1	4	Wangcunkou, Suichang County, Zhejiang Province	N28.36070°, E118.92990°	nb03	EF544269		R01	EF544351
L. liui	IOZCAS2826-2	4	Wangcunkou, Suichang County, Zhejiang Province	N28.36070°, E118.92990°	nb03	EF544270		R01	EF544352
L. liui	IOZCAS2826-3*	4	Wangcunkou, Suichang County, Zhejiang Province	N28.36070°, E118.92990°	nb03	KJ485539		—	—
L. liui	IOZCAS2826-4*	4	Wangcunkou, Suichang County, Zhejiang Province	N28.36070°, E118.92990°	nb03	KJ485540		—	—
L. liui	IOZCAS2826-5*	4	Wangcunkou, Suichang County, Zhejiang Province	N28.36070°, E118.92990°	nb03	KJ485541		—	—
L. liui	IOZCAS2826-6*	4	Wangcunkou, Suichang County, Zhejiang Province	N28.36070°, E118.92990°	nb03	KJ485542		—	—
L. liui	IOZCAS2826-7*	4	Wangcunkou, Suichang County, Zhejiang Province	N28.36070°, E118.92990°	nb03	KJ485543		—	—
L. liui	IOZCAS2826-8*	4	Wangcunkou, Suichang County, Zhejiang Province	N28.36070°, E118.92990°	nb03	KJ485544		—	—
L. liui	IOZCAS2826-9*	4	Wangcunkou, Suichang County, Zhejiang Province	N28.36070°, E118.92990°	nb03	KJ485545		—	—
L. liui	IOZCAS2826-10*	4	Wangcunkou, Suichang County, Zhejiang Province	N28.36070°, E118.92990°	nb03	KJ485546		—	—
L. liui	ZYCA902-1*	5	Guadun (Site 2), Wuyishan City, Fujian Province	N27.73130°, E117.63752°	gd01	KJ484856		R02, R03	KJ538792, KJ538793
L. liui	ZYCA902-2*	5	Guadun (Site 2), Wuyishan City, Fujian Province	N27.73130°, E117.63752°	gd02	KJ484857		R01, R02	KJ538794, KJ538795
L. liui	ZYCA902-3*	5	Guadun (Site 2), Wuyishan City, Fujian Province	N27.73130°, E117.63752°	gd02	KJ484858		R03, R01	KJ538796, KJ538797
L. liui	ZYCA902-4*	5	Guadun (Site 2), Wuyishan City, Fujian Province	N27.73130°, E117.63752°	gd04	KJ484859		R03, R01	KJ538798, KJ538799
L. liui	ZYCA902-5*	5	Guadun (Site 2), Wuyishan City, Fujian Province	N27.73130°, E117.63752°	gd02	KJ484860		—	—
L. liui	ZYCA902-6*	5	Guadun (Site 2), Wuyishan City, Fujian Province	N27.73130°, E117.63752°	gd01	KJ484861		—	—
L. liui	ZYCA902-7*	5	Guadun (Site 2), Wuyishan City, Fujian Province	N27.73130°, E117.63752°	gd01	KJ484862		—	—
L. liui	ZYCA902-8*	5	Guadun (Site 2), Wuyishan City, Fujian Province	N27.73130°, E117.63752°	gd02	KJ484863		—	—
L. liui	ZYCA902-9*	5	Guadun (Site 2), Wuyishan City, Fujian Province	N27.73130°, E117.63752°	gd02	KJ484864		—	—
L. liui	ZYCA902-10*	5	Guadun (Site 2), Wuyishan City, Fujian Province	N27.73130°, E117.63752°	gd01	KJ484865		—	—
L. liui	ZYCA902-11*	5	Guadun (Site 2), Wuyishan City, Fujian Province	N27.73130°, E117.63752°	gd01	KJ484866		—	—
L. liui	ZYCA902-12*	5	Guadun (Site 2), Wuyishan City, Fujian Province	N27.73130°, E117.63752°	gd01	KJ484867		—	—
L. liui	ZYCA902-13*	5	Guadun (Site 2), Wuyishan City, Fujian Province	N27.73130°, E117.63752°	gd01	KJ484868		—	—
L. liui	ZYCA902-14*	5	Guadun (Site 2), Wuyishan City, Fujian Province	N27.73130°, E117.63752°	gd01	KJ484869		—	—
L. liui	ZYCA902-15*	5	Guadun (Site 2), Wuyishan City, Fujian Province	N27.73130°, E117.63752°	gd01	KJ484870		—	—
L. liui	ZYCA902-16*	5	Guadun (Site 2), Wuyishan City, Fujian Province	N27.73130°, E117.63752°	gd01	KJ484871		—	—
L. liui	ZYCA902-17*	5	Guadun (Site 2), Wuyishan City, Fujian Province	N27.73130°, E117.63752°	gd01	KJ484872		—	—
L. liui	ZYCA902-18*	5	Guadun (Site 2), Wuyishan City, Fujian Province	N27.73130°, E117.63752°	gd02	KJ484873		—	—
L. liui	ZYCA902-19*	5	Guadun (Site 2), Wuyishan City, Fujian Province	N27.73130°, E117.63752°	gd19	KJ484874		—	—
L. liui	ZYCA902-20*	5	Guadun (Site 2), Wuyishan City, Fujian Province	N27.73130°, E117.63752°	gd02	KJ484875		—	—
L. liui	ZYCA902-21*	5	Guadun (Site 2), Wuyishan City, Fujian Province	N27.73130°, E117.63752°	gd02	KJ484876		—	—
L. liui	ZYCA902-22*	5	Guadun (Site 2), Wuyishan City, Fujian Province	N27.73130°, E117.63752°	gd01	KJ484877		—	—
L. liui	ZYCA902-23*	5	Guadun (Site 2), Wuyishan City, Fujian Province	N27.73130°, E117.63752°	gd01	KJ484878		—	—
L. liui	ZYCA902-24*	5	Guadun (Site 2), Wuyishan City, Fujian Province	N27.73130°, E117.63752°	gd01	KJ484879		—	—
L. liui	ZYCA902-25*	5	Guadun (Site 2), Wuyishan City, Fujian Province	N27.73130°, E117.63752°	gd01	KJ484880		—	—
L. liui	ZYCA902-26*	5	Guadun (Site 2), Wuyishan City, Fujian Province	N27.73130°, E117.63752°	gd01	KJ484881		—	—
L. liui	ZYCA902-27*	5	Guadun (Site 2), Wuyishan City, Fujian Province	N27.73130°, E117.63752°	gd27	KJ484882		—	—
L. liui	ZYCA902-28*	5	Guadun (Site 2), Wuyishan City, Fujian Province	N27.73130°, E117.63752°	gd01	KJ484883		—	—
L. liui	ZYCA902-29*	5	Guadun (Site 2), Wuyishan City, Fujian Province	N27.73130°, E117.63752°	gd29	KJ484884		—	—
L. liui	ZYCA902-30*	5	Guadun (Site 2), Wuyishan City, Fujian Province	N27.73130°, E117.63752°	mj01	KJ484885		—	—
L. liui	ZYCA902-31*	5	Guadun (Site 2), Wuyishan City, Fujian Province	N27.73130°, E117.63752°	gd02	KJ484886		—	—
L. liui	IOZCAS07865*	5	Guadun (Site 2), Wuyishan City, Fujian Province	N27.73130°, E117.63752°	gd01	KJ484887		—	—
L. liui	IOZCAS07866*	5	Guadun (Site 2), Wuyishan City, Fujian Province	N27.73130°, E117.63752°	gd27	KJ484888		—	—
L. liui	IOZCAS07867*	5	Guadun (Site 2), Wuyishan City, Fujian Province	N27.73130°, E117.63752°	gd02	KJ484889		—	—
L. liui	IOZCAS07868*	5	Guadun (Site 2), Wuyishan City, Fujian Province	N27.73130°, E117.63752°	gd01	KJ484890		—	—
L. liui	IOZCAS07869*	5	Guadun (Site 2), Wuyishan City, Fujian Province	N27.73130°, E117.63752°	gd01	KJ484891		—	—
L. liui	IOZCAS07870*	5	Guadun (Site 2), Wuyishan City, Fujian Province	N27.73130°, E117.63752°	gd01	KJ484892		—	—
L. liui	IOZCAS07871*	5	Guadun (Site 2), Wuyishan City, Fujian Province	N27.73130°, E117.63752°	gd02	KJ484893		—	—
L. liui	ZYCA887	5	Guadun (Site 2), Wuyishan City, Fujian Province	N27.73130°, E117.63752°	gd02	KJ484894		—	—
L. liui	ZYCA888	5	Guadun (Site 2), Wuyishan City, Fujian Province	N27.73130°, E117.63752°	gd01	KJ484895		—	—
L. liui	ZYCA889	5	Guadun (Site 2), Wuyishan City, Fujian Province	N27.73130°, E117.63752°	gd02	KJ484896		—	—
L. liui	ZYCA890	5	Guadun (Site 2), Wuyishan City, Fujian Province	N27.73130°, E117.63752°	gp06	KJ484897		—	—
L. liui	ZYCA891	5	Guadun (Site 2), Wuyishan City, Fujian Province	N27.73130°, E117.63752°	gd01	KJ484898		—	—
L. liui	ZYCA892	5	Guadun (Site 2), Wuyishan City, Fujian Province	N27.73130°, E117.63752°	gd01	KJ484899		—	—
L. liui	ZYCA893	5	Guadun (Site 2), Wuyishan City, Fujian Province	N27.73130°, E117.63752°	gd01	KJ484900		—	—
L. liui	ZYCA894	5	Guadun (Site 2), Wuyishan City, Fujian Province	N27.73130°, E117.63752°	gd04	KJ484901		—	—
L. liui	ZYCA895	5	Guadun (Site 2), Wuyishan City, Fujian Province	N27.73130°, E117.63752°	gdF09	KJ484902		—	—
L. liui	ZYCA896	5	Guadun (Site 2), Wuyishan City, Fujian Province	N27.73130°, E117.63752°	gd01	KJ484903		—	—
L. liui	ZYCA897	5	Guadun (Site 2), Wuyishan City, Fujian Province	N27.73130°, E117.63752°	gd01	KJ484904		—	—
L. liui	ZYCA898	5	Guadun (Site 2), Wuyishan City, Fujian Province	N27.73130°, E117.63752°	mj01	KJ484905		—	—
L. liui	ZYCA899	5	Guadun (Site 2), Wuyishan City, Fujian Province	N27.73130°, E117.63752°	gd02	KJ484906		—	—
L. liui	ZYCA900	5	Guadun (Site 2), Wuyishan City, Fujian Province	N27.73130°, E117.63752°	gd01	KJ484907		—	—
L. liui	ZYCA901	5	Guadun (Site 2), Wuyishan City, Fujian Province	N27.73130°, E117.63752°	gd01	KJ484908		—	—
L. liui	IOZCAS2806-1	5	Guadun (Site 1), Wuyishan City, Fujian Province	N27.73698°, E117.63642°	gd2005v17	EF544249		R01	EF544318
L. liui	IOZCAS2806-2	5	Guadun (Site 1), Wuyishan City, Fujian Province	N27.73698°, E117.63642°	gd01	EF544250		R03, R01	EF544319, EF544320
L. liui	ZYCA905-1*	6	Guanping, Wuyishan City, Fujian Province	N27.81403°, E117.69318°	mj01	KJ484909		R01	KJ538800
L. liui	ZYCA905-2*	6	Guanping, Wuyishan City, Fujian Province	N27.81403°, E117.69318°	gd29	KJ484910		R03, R04	KJ538801, KJ538802
L. liui	ZYCA905-3*	6	Guanping, Wuyishan City, Fujian Province	N27.81403°, E117.69318°	mj01	KJ484911		R01, R02	KJ538803, KJ538804
L. liui	ZYCA905-4*	6	Guanping, Wuyishan City, Fujian Province	N27.81403°, E117.69318°	gd29	KJ484912		R01	KJ538805
L. liui	ZYCA905-5*	6	Guanping, Wuyishan City, Fujian Province	N27.81403°, E117.69318°	gd29	KJ484913		—	—
L. liui	ZYCA905-6*	6	Guanping, Wuyishan City, Fujian Province	N27.81403°, E117.69318°	gp06	KJ484914		—	—
L. liui	ZYCA905-7*	6	Guanping, Wuyishan City, Fujian Province	N27.81403°, E117.69318°	gd01	KJ484915		—	—
L. liui	ZYCA905-8*	6	Guanping, Wuyishan City, Fujian Province	N27.81403°, E117.69318°	gd02	KJ484916		—	—
L. liui	ZYCA905-9*	6	Guanping, Wuyishan City, Fujian Province	N27.81403°, E117.69318°	gd29	KJ484917		—	—
L. liui	ZYCA905-10*	6	Guanping, Wuyishan City, Fujian Province	N27.81403°, E117.69318°	gp06	KJ484918		—	—
L. liui	ZYCA905-11*	6	Guanping, Wuyishan City, Fujian Province	N27.81403°, E117.69318°	gp06	KJ484919		—	—
L. liui	ZYCA905-12*	6	Guanping, Wuyishan City, Fujian Province	N27.81403°, E117.69318°	gp12	KJ484920		—	—
L. liui	ZYCA905-13*	6	Guanping, Wuyishan City, Fujian Province	N27.81403°, E117.69318°	gp06	KJ484921		—	—
L. liui	ZYCA905-14*	6	Guanping, Wuyishan City, Fujian Province	N27.81403°, E117.69318°	mj01	KJ484922		—	—
L. liui	ZYCA905-15*	6	Guanping, Wuyishan City, Fujian Province	N27.81403°, E117.69318°	gd01	KJ484923		—	—
L. liui	ZYCA905-16*	6	Guanping, Wuyishan City, Fujian Province	N27.81403°, E117.69318°	gd29	KJ484924		—	—
L. liui	ZYCA905-17*	6	Guanping, Wuyishan City, Fujian Province	N27.81403°, E117.69318°	gp06	KJ484925		—	—
L. liui	ZYCA905-18*	6	Guanping, Wuyishan City, Fujian Province	N27.81403°, E117.69318°	gd01	KJ484926		—	—
L. liui	ZYCA908-1*	6	Guanping, Wuyishan City, Fujian Province	N27.81403°, E117.69318°	gd01	KJ484927		—	—
L. liui	ZYCA908-2*	6	Guanping, Wuyishan City, Fujian Province	N27.81403°, E117.69318°	gd29	KJ484928		—	—
L. liui	ZYCA908-3*	6	Guanping, Wuyishan City, Fujian Province	N27.81403°, E117.69318°	gp06	KJ484929		—	—
L. liui	ZYCA908-4*	6	Guanping, Wuyishan City, Fujian Province	N27.81403°, E117.69318°	gd01	KJ484930		—	—
L. liui	ZYCA908-5*	6	Guanping, Wuyishan City, Fujian Province	N27.81403°, E117.69318°	gp06	KJ484931		—	—
L. liui	ZYCA908-6*	6	Guanping, Wuyishan City, Fujian Province	N27.81403°, E117.69318°	gp06	KJ484932		—	—
L. liui	ZYCA908-7*	6	Guanping, Wuyishan City, Fujian Province	N27.81403°, E117.69318°	gp06	KJ484933		—	—
L. liui	ZYCA908-8*	6	Guanping, Wuyishan City, Fujian Province	N27.81403°, E117.69318°	gd01	KJ484934		—	—
L. liui	ZYCA908-9*	6	Guanping, Wuyishan City, Fujian Province	N27.81403°, E117.69318°	gd29	KJ484935		—	—
L. liui	ZYCA908-10*	6	Guanping, Wuyishan City, Fujian Province	N27.81403°, E117.69318°	gd29	KJ484936		—	—
L. liui	ZYCA908-11*	6	Guanping, Wuyishan City, Fujian Province	N27.81403°, E117.69318°	gp06	KJ484937		—	—
L. liui	ZYCA908-12*	6	Guanping, Wuyishan City, Fujian Province	N27.81403°, E117.69318°	gd29	KJ484938		—	—
L. liui	ZYCA908-13*	6	Guanping, Wuyishan City, Fujian Province	N27.81403°, E117.69318°	gp12	KJ484939		—	—
L. liui	ZYCA908-14*	6	Guanping, Wuyishan City, Fujian Province	N27.81403°, E117.69318°	gp06	KJ484940		—	—
L. liui	ZYCA908-15*	6	Guanping, Wuyishan City, Fujian Province	N27.81403°, E117.69318°	gd29	KJ484941		—	—
L. liui	ZYCA908-16*	6	Guanping, Wuyishan City, Fujian Province	N27.81403°, E117.69318°	gp06	KJ484942		—	—
L. liui	ZYCA908-17*	6	Guanping, Wuyishan City, Fujian Province	N27.81403°, E117.69318°	gd01	KJ484943		—	—
L. liui	ZYCA908-18*	6	Guanping, Wuyishan City, Fujian Province	N27.81403°, E117.69318°	gp06	KJ484944		—	—
L. liui	ZYCA908-19*	6	Guanping, Wuyishan City, Fujian Province	N27.81403°, E117.69318°	gd29	KJ484945		—	—
L. liui	ZYCA908-20*	6	Guanping, Wuyishan City, Fujian Province	N27.81403°, E117.69318°	gd01	KJ484946		—	—
L. liui	ZYCA908-21*	6	Guanping, Wuyishan City, Fujian Province	N27.81403°, E117.69318°	gd29	KJ484947		—	—
L. liui	ZYCA908-22*	6	Guanping, Wuyishan City, Fujian Province	N27.81403°, E117.69318°	gd02	KJ484948		—	—
L. liui	ZYCA908-23*	6	Guanping, Wuyishan City, Fujian Province	N27.81403°, E117.69318°	gd01	KJ484949		—	—
L. liui	ZYCA908-24*	6	Guanping, Wuyishan City, Fujian Province	N27.81403°, E117.69318°	mj01	KJ484950		—	—
L. liui	ZYCA908-25*	6	Guanping, Wuyishan City, Fujian Province	N27.81403°, E117.69318°	gd02	KJ484951		—	—
L. liui	ZYCA911-1*	7	Minjiangyuan, Jianning County, Fujian Province	N26.77753°, E116.92895°	mj01	KJ484817		—	—
L. liui	ZYCA911-2*	7	Minjiangyuan, Jianning County, Fujian Province	N26.77753°, E116.92895°	mj01	KJ484818		R01	KJ538788
L. liui	ZYCA911-3*	7	Minjiangyuan, Jianning County, Fujian Province	N26.77753°, E116.92895°	mj01	KJ484819		R01	KJ538789
L. liui	ZYCA911-4*	7	Minjiangyuan, Jianning County, Fujian Province	N26.77753°, E116.92895°	mj01	KJ484820		R01	KJ538790
L. liui	ZYCA911-5*	7	Minjiangyuan, Jianning County, Fujian Province	N26.77753°, E116.92895°	mj01	KJ484821		R01	KJ538791
L. liui	ZYCA911-6*	7	Minjiangyuan, Jianning County, Fujian Province	N26.77753°, E116.92895°	mj01	KJ484822		—	—
L. liui	ZYCA911-7*	7	Minjiangyuan, Jianning County, Fujian Province	N26.77753°, E116.92895°	mj01	KJ484823		—	—
L. liui	ZYCA911-8*	7	Minjiangyuan, Jianning County, Fujian Province	N26.77753°, E116.92895°	mj01	KJ484824		—	—
L. liui	ZYCA911-9*	7	Minjiangyuan, Jianning County, Fujian Province	N26.77753°, E116.92895°	mj01	KJ484825		—	—
L. liui	ZYCA911-10*	7	Minjiangyuan, Jianning County, Fujian Province	N26.77753°, E116.92895°	mj01	KJ484826		—	—
L. liui	ZYCA911-11*	7	Minjiangyuan, Jianning County, Fujian Province	N26.77753°, E116.92895°	mj01	KJ484827		—	—
L. liui	ZYCA911-12*	7	Minjiangyuan, Jianning County, Fujian Province	N26.77753°, E116.92895°	mj01	KJ484828		—	—
L. liui	ZYCA911-13*	7	Minjiangyuan, Jianning County, Fujian Province	N26.77753°, E116.92895°	mj01	KJ484829		—	—
L. liui	ZYCA911-14*	7	Minjiangyuan, Jianning County, Fujian Province	N26.77753°, E116.92895°	mj01	KJ484830		—	—
L. liui	ZYCA911-15*	7	Minjiangyuan, Jianning County, Fujian Province	N26.77753°, E116.92895°	mj01	KJ484831		—	—
L. liui	ZYCA911-16*	7	Minjiangyuan, Jianning County, Fujian Province	N26.77753°, E116.92895°	mj01	KJ484832		—	—
L. liui	ZYCA911-17*	7	Minjiangyuan, Jianning County, Fujian Province	N26.77753°, E116.92895°	mj01	KJ484833		—	—
L. liui	ZYCA911-18*	7	Minjiangyuan, Jianning County, Fujian Province	N26.77753°, E116.92895°	mj01	KJ484834		—	—
L. liui	ZYCA911-19*	7	Minjiangyuan, Jianning County, Fujian Province	N26.77753°, E116.92895°	mj01	KJ484835		—	—
L. liui	ZYCA913-1*	7	Minjiangyuan, Jianning County, Fujian Province	N26.77753°, E116.92895°	mj01	KJ484836		—	—
L. liui	ZYCA913-2*	7	Minjiangyuan, Jianning County, Fujian Province	N26.77753°, E116.92895°	mj01	KJ484837		—	—
L. liui	ZYCA913-3*	7	Minjiangyuan, Jianning County, Fujian Province	N26.77753°, E116.92895°	mj01	KJ484838		—	—
L. liui	ZYCA913-4*	7	Minjiangyuan, Jianning County, Fujian Province	N26.77753°, E116.92895°	mj01	KJ484839		—	—
L. liui	ZYCA913-5*	7	Minjiangyuan, Jianning County, Fujian Province	N26.77753°, E116.92895°	mj01	KJ484840		—	—
L. liui	ZYCA913-6*	7	Minjiangyuan, Jianning County, Fujian Province	N26.77753°, E116.92895°	mj01	KJ484841		—	—
L. liui	ZYCA913-7*	7	Minjiangyuan, Jianning County, Fujian Province	N26.77753°, E116.92895°	mj01	KJ484842		—	—
L. liui	ZYCA913-8*	7	Minjiangyuan, Jianning County, Fujian Province	N26.77753°, E116.92895°	mj01	KJ484843		—	—
L. liui	ZYCA916-1*	7	Minjiangyuan, Jianning County, Fujian Province	N26.77753°, E116.92895°	mj01	KJ484844		—	—
L. liui	ZYCA916-2*	7	Minjiangyuan, Jianning County, Fujian Province	N26.77753°, E116.92895°	mj01	KJ484845		—	—
L. liui	ZYCA916-3*	7	Minjiangyuan, Jianning County, Fujian Province	N26.77753°, E116.92895°	mj01	KJ484846		—	—
L. liui	ZYCA916-4*	7	Minjiangyuan, Jianning County, Fujian Province	N26.77753°, E116.92895°	mj01	KJ484847		—	—
L. liui	ZYCA916-5*	7	Minjiangyuan, Jianning County, Fujian Province	N26.77753°, E116.92895°	mj01	KJ484848		—	—
L. liui	ZYCA916-6*	7	Minjiangyuan, Jianning County, Fujian Province	N26.77753°, E116.92895°	mj01	KJ484849		—	—
L. liui	ZYCA916-7*	7	Minjiangyuan, Jianning County, Fujian Province	N26.77753°, E116.92895°	mj01	KJ484850		—	—
L. liui	ZYCA916-8*	7	Minjiangyuan, Jianning County, Fujian Province	N26.77753°, E116.92895°	mj01	KJ484851		—	—
L. liui	ZYCA916-9*	7	Minjiangyuan, Jianning County, Fujian Province	N26.77753°, E116.92895°	mj01	KJ484852		—	—
L. liui	ZYCA916-10*	7	Minjiangyuan, Jianning County, Fujian Province	N26.77753°, E116.92895°	mj01	KJ484853		—	—
L. liui	ZYCA916-11*	7	Minjiangyuan, Jianning County, Fujian Province	N26.77753°, E116.92895°	mj01	KJ484854		—	—
L. liui	ZYCA916-12*	7	Minjiangyuan, Jianning County, Fujian Province	N26.77753°, E116.92895°	mj01	KJ484855		—	—
L. liui	IOZCAS07915-1*	8	Tonggangshan, Jinggangshan City, Jiangxi Province	N26.54490°, E114.10060°	dj01	KJ485199		R03	KJ538834
L. liui	IOZCAS07915-2*	8	Tonggangshan, Jinggangshan City, Jiangxi Province	N26.54490°, E114.10060°	dj02	KJ485200		R03	KJ538835
L. liui	IOZCAS07915-3*	8	Tonggangshan, Jinggangshan City, Jiangxi Province	N26.54490°, E114.10060°	dj01	KJ485201		R03	KJ538836
L. liui	IOZCAS07915-4*	8	Tonggangshan, Jinggangshan City, Jiangxi Province	N26.54490°, E114.10060°	bm01	KJ485202		R03	KJ538837
L. liui	IOZCAS07915-5*	8	Tonggangshan, Jinggangshan City, Jiangxi Province	N26.54490°, E114.10060°	dj02	KJ485203		—	—
L. liui	IOZCAS07915-6*	8	Tonggangshan, Jinggangshan City, Jiangxi Province	N26.54490°, E114.10060°	dj01	KJ485204		—	—
L. liui	IOZCAS07915-7*	8	Tonggangshan, Jinggangshan City, Jiangxi Province	N26.54490°, E114.10060°	bm01	KJ485205		—	—
L. liui	IOZCAS07915-8*	8	Tonggangshan, Jinggangshan City, Jiangxi Province	N26.54490°, E114.10060°	dj01	KJ485206		—	—
L. liui	IOZCAS07915-9*	8	Tonggangshan, Jinggangshan City, Jiangxi Province	N26.54490°, E114.10060°	bm01	KJ485207		—	—
L. liui	IOZCAS07915-10*	8	Tonggangshan, Jinggangshan City, Jiangxi Province	N26.54490°, E114.10060°	bm01	KJ485208		—	—
L. liui	IOZCAS07915-11*	8	Tonggangshan, Jinggangshan City, Jiangxi Province	N26.54490°, E114.10060°	bm01	KJ485209		—	—
L. liui	IOZCAS07915-12*	8	Tonggangshan, Jinggangshan City, Jiangxi Province	N26.54490°, E114.10060°	bm01	KJ485210		—	—
L. liui	IOZCAS07915-13*	8	Tonggangshan, Jinggangshan City, Jiangxi Province	N26.54490°, E114.10060°	bm01	KJ485211		—	—
L. liui	IOZCAS07915-14*	8	Tonggangshan, Jinggangshan City, Jiangxi Province	N26.54490°, E114.10060°	bm01	KJ485212		—	—
L. liui	IOZCAS07915-15*	8	Tonggangshan, Jinggangshan City, Jiangxi Province	N26.54490°, E114.10060°	dj01	KJ485213		—	—
L. liui	IOZCAS07915-16*	8	Tonggangshan, Jinggangshan City, Jiangxi Province	N26.54490°, E114.10060°	dj02	KJ485214		—	—
L. liui	IOZCAS07915-17*	8	Tonggangshan, Jinggangshan City, Jiangxi Province	N26.54490°, E114.10060°	dj01	KJ485215		—	—
L. liui	IOZCAS07915-18*	8	Tonggangshan, Jinggangshan City, Jiangxi Province	N26.54490°, E114.10060°	bm01	KJ485216		—	—
L. liui	IOZCAS07915-19*	8	Tonggangshan, Jinggangshan City, Jiangxi Province	N26.54490°, E114.10060°	dj19	KJ485217		—	—
L. liui	IOZCAS07915-20*	8	Tonggangshan, Jinggangshan City, Jiangxi Province	N26.54490°, E114.10060°	bm01	KJ485218		—	—
L. liui	IOZCAS07915-21*	8	Tonggangshan, Jinggangshan City, Jiangxi Province	N26.54490°, E114.10060°	dj01	KJ485219		—	—
L. liui	IOZCAS07915-22*	8	Tonggangshan, Jinggangshan City, Jiangxi Province	N26.54490°, E114.10060°	bm01	KJ485220		—	—
L. liui	IOZCAS07915-23*	8	Tonggangshan, Jinggangshan City, Jiangxi Province	N26.54490°, E114.10060°	dj01	KJ485221		—	—
L. liui	IOZCAS07915-24*	8	Tonggangshan, Jinggangshan City, Jiangxi Province	N26.54490°, E114.10060°	bm01	KJ485222		—	—
L. liui	IOZCAS07915-25*	8	Tonggangshan, Jinggangshan City, Jiangxi Province	N26.54490°, E114.10060°	bm01	KJ485223		—	—
L. liui	IOZCAS07915-26*	8	Tonggangshan, Jinggangshan City, Jiangxi Province	N26.54490°, E114.10060°	bm01	KJ485224		—	—
L. liui	IOZCAS07915-27*	8	Tonggangshan, Jinggangshan City, Jiangxi Province	N26.54490°, E114.10060°	dj02	KJ485225		—	—
L. liui	IOZCAS07915-28*	8	Tonggangshan, Jinggangshan City, Jiangxi Province	N26.54490°, E114.10060°	bm01	KJ485226		—	—
L. liui	IOZCAS07915-29*	8	Tonggangshan, Jinggangshan City, Jiangxi Province	N26.54490°, E114.10060°	bm01	KJ485227		—	—
L. liui	IOZCAS07915-30*	8	Tonggangshan, Jinggangshan City, Jiangxi Province	N26.54490°, E114.10060°	bm01	KJ485228		—	—
L. liui	IOZCAS07915-31*	8	Tonggangshan, Jinggangshan City, Jiangxi Province	N26.54490°, E114.10060°	dj02	KJ485229		—	—
L. liui	IOZCAS07915-32*	8	Tonggangshan, Jinggangshan City, Jiangxi Province	N26.54490°, E114.10060°	dj01	KJ485230		—	—
L. liui	IOZCAS07915-33*	8	Tonggangshan, Jinggangshan City, Jiangxi Province	N26.54490°, E114.10060°	dj01	KJ485231		—	—
L. liui	IOZCAS07915-34*	8	Tonggangshan, Jinggangshan City, Jiangxi Province	N26.54490°, E114.10060°	bm01	KJ485232		—	—
L. liui	IOZCAS07915-35*	8	Tonggangshan, Jinggangshan City, Jiangxi Province	N26.54490°, E114.10060°	dj01	KJ485233		—	—
L. liui	IOZCAS07915-36*	8	Tonggangshan, Jinggangshan City, Jiangxi Province	N26.54490°, E114.10060°	bm01	KJ485234		—	—
L. liui	IOZCAS07915-37*	8	Tonggangshan, Jinggangshan City, Jiangxi Province	N26.54490°, E114.10060°	dj01	KJ485235		—	—
L. liui	IOZCAS07915-38*	8	Tonggangshan, Jinggangshan City, Jiangxi Province	N26.54490°, E114.10060°	bm01	KJ485236		—	—
L. liui	IOZCAS07915-39*	8	Tonggangshan, Jinggangshan City, Jiangxi Province	N26.54490°, E114.10060°	dj19	KJ485237		—	—
L. liui	IOZCAS07915-40*	8	Tonggangshan, Jinggangshan City, Jiangxi Province	N26.54490°, E114.10060°	bm01	KJ485238		—	—
L. liui	IOZCAS07915-41*	8	Tonggangshan, Jinggangshan City, Jiangxi Province	N26.54490°, E114.10060°	bm01	KJ485239		—	—
L. liui	IOZCAS07915-42*	8	Tonggangshan, Jinggangshan City, Jiangxi Province	N26.54490°, E114.10060°	dj01	KJ485240		—	—
L. liui	IOZCAS07915-43*	8	Tonggangshan, Jinggangshan City, Jiangxi Province	N26.54490°, E114.10060°	dj01	KJ485241		—	—
L. liui	IOZCAS07915-44*	8	Tonggangshan, Jinggangshan City, Jiangxi Province	N26.54490°, E114.10060°	dj02	KJ485242		—	—
L. liui	IOZCAS07915-45*	8	Tonggangshan, Jinggangshan City, Jiangxi Province	N26.54490°, E114.10060°	dj01	KJ485243		—	—
L. liui	IOZCAS07915-46*	8	Tonggangshan, Jinggangshan City, Jiangxi Province	N26.54490°, E114.10060°	dj01	KJ485244		—	—
L. liui	IOZCAS07915-47*	8	Tonggangshan, Jinggangshan City, Jiangxi Province	N26.54490°, E114.10060°	bm01	KJ485245		—	—
L. liui	IOZCAS07915-48*	8	Tonggangshan, Jinggangshan City, Jiangxi Province	N26.54490°, E114.10060°	bm01	KJ485246		—	—
L. liui	IOZCAS07915-49*	8	Tonggangshan, Jinggangshan City, Jiangxi Province	N26.54490°, E114.10060°	bm01	KJ485247		—	—
L. liui	IOZCAS07915-50*	8	Tonggangshan, Jinggangshan City, Jiangxi Province	N26.54490°, E114.10060°	dj01	KJ485248		—	—
L. liui	IOZCAS07915-51*	8	Tonggangshan, Jinggangshan City, Jiangxi Province	N26.54490°, E114.10060°	dj01	KJ485249		—	—
L. liui	IOZCAS07915-52*	8	Tonggangshan, Jinggangshan City, Jiangxi Province	N26.54490°, E114.10060°	bm01	KJ485250		—	—
L. liui	IOZCAS07916-1*	9	Leidashi, Jinggangshan City, Jiangxi Province	N26.49117°, E114.07657°	bm10	KJ485156		R03, R08	KJ538827, KJ538828
L. liui	IOZCAS07916-2*	9	Leidashi, Jinggangshan City, Jiangxi Province	N26.49117°, E114.07657°	bm01	KJ485157		R03	KJ538829
L. liui	IOZCAS07916-3*	9	Leidashi, Jinggangshan City, Jiangxi Province	N26.49117°, E114.07657°	bm01	KJ485158		R03, R09	KJ538830, KJ538831
L. liui	IOZCAS07916-4*	9	Leidashi, Jinggangshan City, Jiangxi Province	N26.49117°, E114.07657°	bm01	KJ485159		R10, R09	KJ538832, KJ538833
L. liui	IOZCAS07916-5*	9	Leidashi, Jinggangshan City, Jiangxi Province	N26.49117°, E114.07657°	bm01	KJ485160		—	—
L. liui	IOZCAS07916-6*	9	Leidashi, Jinggangshan City, Jiangxi Province	N26.49117°, E114.07657°	bm01	KJ485161		—	—
L. liui	IOZCAS07916-7*	9	Leidashi, Jinggangshan City, Jiangxi Province	N26.49117°, E114.07657°	ld07	KJ485162		—	—
L. liui	IOZCAS07916-8*	9	Leidashi, Jinggangshan City, Jiangxi Province	N26.49117°, E114.07657°	bm01	KJ485163		—	—
L. liui	IOZCAS07916-9*	9	Leidashi, Jinggangshan City, Jiangxi Province	N26.49117°, E114.07657°	bm01	KJ485164		—	—
L. liui	IOZCAS07916-10*	9	Leidashi, Jinggangshan City, Jiangxi Province	N26.49117°, E114.07657°	dj01	KJ485165		—	—
L. liui	IOZCAS07916-11*	9	Leidashi, Jinggangshan City, Jiangxi Province	N26.49117°, E114.07657°	ld07	KJ485166		—	—
L. liui	IOZCAS07916-12*	9	Leidashi, Jinggangshan City, Jiangxi Province	N26.49117°, E114.07657°	bm10	KJ485167		—	—
L. liui	IOZCAS07916-13*	9	Leidashi, Jinggangshan City, Jiangxi Province	N26.49117°, E114.07657°	bm01	KJ485168		—	—
L. liui	IOZCAS07916-14*	9	Leidashi, Jinggangshan City, Jiangxi Province	N26.49117°, E114.07657°	bm10	KJ485169		—	—
L. liui	IOZCAS07916-15*	9	Leidashi, Jinggangshan City, Jiangxi Province	N26.49117°, E114.07657°	ld15	KJ485170		—	—
L. liui	IOZCAS07916-16*	9	Leidashi, Jinggangshan City, Jiangxi Province	N26.49117°, E114.07657°	bm10	KJ485171		—	—
L. liui	IOZCAS07916-17*	9	Leidashi, Jinggangshan City, Jiangxi Province	N26.49117°, E114.07657°	bm10	KJ485172		—	—
L. liui	IOZCAS07916-18*	9	Leidashi, Jinggangshan City, Jiangxi Province	N26.49117°, E114.07657°	bm01	KJ485173		—	—
L. liui	IOZCAS07916-19*	9	Leidashi, Jinggangshan City, Jiangxi Province	N26.49117°, E114.07657°	ld07	KJ485174		—	—
L. liui	IOZCAS07916-20*	9	Leidashi, Jinggangshan City, Jiangxi Province	N26.49117°, E114.07657°	ld07	KJ485175		—	—
L. liui	IOZCAS07916-21*	9	Leidashi, Jinggangshan City, Jiangxi Province	N26.49117°, E114.07657°	ld15	KJ485176		—	—
L. liui	IOZCAS07916-22*	9	Leidashi, Jinggangshan City, Jiangxi Province	N26.49117°, E114.07657°	bm01	KJ485177		—	—
L. liui	IOZCAS07916-23*	9	Leidashi, Jinggangshan City, Jiangxi Province	N26.49117°, E114.07657°	dj01	KJ485178		—	—
L. liui	IOZCAS07916-24*	9	Leidashi, Jinggangshan City, Jiangxi Province	N26.49117°, E114.07657°	bm01	KJ485179		—	—
L. liui	IOZCAS07916-25*	9	Leidashi, Jinggangshan City, Jiangxi Province	N26.49117°, E114.07657°	bm01	KJ485180		—	—
L. liui	IOZCAS07916-26*	9	Leidashi, Jinggangshan City, Jiangxi Province	N26.49117°, E114.07657°	dj01	KJ485181		—	—
L. liui	IOZCAS07916-27*	9	Leidashi, Jinggangshan City, Jiangxi Province	N26.49117°, E114.07657°	bm01	KJ485182		—	—
L. liui	IOZCAS07916-28*	9	Leidashi, Jinggangshan City, Jiangxi Province	N26.49117°, E114.07657°	dj01	KJ485183		—	—
L. liui	IOZCAS07916-29*	9	Leidashi, Jinggangshan City, Jiangxi Province	N26.49117°, E114.07657°	bm01	KJ485184		—	—
L. liui	IOZCAS07916-30*	9	Leidashi, Jinggangshan City, Jiangxi Province	N26.49117°, E114.07657°	bm10	KJ485185		—	—
L. liui	IOZCAS07916-31*	9	Leidashi, Jinggangshan City, Jiangxi Province	N26.49117°, E114.07657°	bm10	KJ485186		—	—
L. liui	IOZCAS07916-32*	9	Leidashi, Jinggangshan City, Jiangxi Province	N26.49117°, E114.07657°	bm01	KJ485187		—	—
L. liui	IOZCAS07916-33*	9	Leidashi, Jinggangshan City, Jiangxi Province	N26.49117°, E114.07657°	bm01	KJ485188		—	—
L. liui	IOZCAS07916-34*	9	Leidashi, Jinggangshan City, Jiangxi Province	N26.49117°, E114.07657°	bm01	KJ485189		—	—
L. liui	IOZCAS07916-35*	9	Leidashi, Jinggangshan City, Jiangxi Province	N26.49117°, E114.07657°	ld07	KJ485190		—	—
L. liui	IOZCAS07916-36*	9	Leidashi, Jinggangshan City, Jiangxi Province	N26.49117°, E114.07657°	bm01	KJ485191		—	—
L. liui	IOZCAS07916-37*	9	Leidashi, Jinggangshan City, Jiangxi Province	N26.49117°, E114.07657°	bm01	KJ485192		—	—
L. liui	IOZCAS07916-38*	9	Leidashi, Jinggangshan City, Jiangxi Province	N26.49117°, E114.07657°	bm10	KJ485193		—	—
L. liui	IOZCAS07916-39*	9	Leidashi, Jinggangshan City, Jiangxi Province	N26.49117°, E114.07657°	ld07	KJ485194		—	—
L. liui	IOZCAS07916-40*	9	Leidashi, Jinggangshan City, Jiangxi Province	N26.49117°, E114.07657°	bm01	KJ485195		—	—
L. liui	IOZCAS07916-41*	9	Leidashi, Jinggangshan City, Jiangxi Province	N26.49117°, E114.07657°	bm01	KJ485196		—	—
L. liui	IOZCAS07916-42*	9	Leidashi, Jinggangshan City, Jiangxi Province	N26.49117°, E114.07657°	bm10	KJ485197		—	—
L. liui	IOZCAS07916-43*	9	Leidashi, Jinggangshan City, Jiangxi Province	N26.49117°, E114.07657°	bm01	KJ485198		—	—
L. liui	IOZCAS2843-1	9	Leidashi, Jinggangshan City, Jiangxi Province	N26.49117°, E114.07657°	bm01	EF544244		R03, R08	EF544308, EF544309
L. liui	IOZCAS2843-3	9	Leidashi, Jinggangshan City, Jiangxi Province	N26.49117°, E114.07657°	bm01	EF544245		R03	EF544310
L. liui	ZYCA948-1*	10	Qiyunshan, Chongyi County, Jiangxi Province	N25.84812°, E114.00323°	bm10	KJ485108		—	—
L. liui	ZYCA948-2*	10	Qiyunshan, Chongyi County, Jiangxi Province	N25.84812°, E114.00323°	qy02	KJ485109		—	—
L. liui	ZYCA948-3*	10	Qiyunshan, Chongyi County, Jiangxi Province	N25.84812°, E114.00323°	bm10	KJ485110		R03	KJ538820
L. liui	ZYCA948-4*	10	Qiyunshan, Chongyi County, Jiangxi Province	N25.84812°, E114.00323°	qy04	KJ485111		R06, R03	KJ538821, KJ538822
L. liui	ZYCA948-5*	10	Qiyunshan, Chongyi County, Jiangxi Province	N25.84812°, E114.00323°	qy04	KJ485112		R03, R07	KJ538823, KJ538824
L. liui	ZYCA948-6*	10	Qiyunshan, Chongyi County, Jiangxi Province	N25.84812°, E114.00323°	qy02	KJ485113		R03, R08	KJ538825, KJ538826
L. liui	ZYCA948-7*	10	Qiyunshan, Chongyi County, Jiangxi Province	N25.84812°, E114.00323°	bm10	KJ485114		—	—
L. liui	ZYCA948-8*	10	Qiyunshan, Chongyi County, Jiangxi Province	N25.84812°, E114.00323°	qy02	KJ485115		—	—
L. liui	ZYCA948-9*	10	Qiyunshan, Chongyi County, Jiangxi Province	N25.84812°, E114.00323°	bm10	KJ485116		—	—
L. liui	ZYCA948-10*	10	Qiyunshan, Chongyi County, Jiangxi Province	N25.84812°, E114.00323°	qy02	KJ485117		—	—
L. liui	ZYCA948-11*	10	Qiyunshan, Chongyi County, Jiangxi Province	N25.84812°, E114.00323°	bm10	KJ485118		—	—
L. liui	ZYCA948-12*	10	Qiyunshan, Chongyi County, Jiangxi Province	N25.84812°, E114.00323°	bm10	KJ485119		—	—
L. liui	ZYCA948-13*	10	Qiyunshan, Chongyi County, Jiangxi Province	N25.84812°, E114.00323°	bm10	KJ485120		—	—
L. liui	ZYCA948-14*	10	Qiyunshan, Chongyi County, Jiangxi Province	N25.84812°, E114.00323°	bm10	KJ485121		—	—
L. liui	ZYCA948-15*	10	Qiyunshan, Chongyi County, Jiangxi Province	N25.84812°, E114.00323°	bm10	KJ485122		—	—
L. liui	ZYCA948-16*	10	Qiyunshan, Chongyi County, Jiangxi Province	N25.84812°, E114.00323°	bm10	KJ485123		—	—
L. liui	ZYCA948-17*	10	Qiyunshan, Chongyi County, Jiangxi Province	N25.84812°, E114.00323°	qy04	KJ485124		—	—
L. liui	ZYCA948-18*	10	Qiyunshan, Chongyi County, Jiangxi Province	N25.84812°, E114.00323°	bm10	KJ485125		—	—
L. liui	ZYCA948-19*	10	Qiyunshan, Chongyi County, Jiangxi Province	N25.84812°, E114.00323°	qy04	KJ485126		—	—
L. liui	ZYCA948-20*	10	Qiyunshan, Chongyi County, Jiangxi Province	N25.84812°, E114.00323°	bm10	KJ485127		—	—
L. liui	ZYCA948-21*	10	Qiyunshan, Chongyi County, Jiangxi Province	N25.84812°, E114.00323°	bm10	KJ485128		—	—
L. liui	ZYCA948-22*	10	Qiyunshan, Chongyi County, Jiangxi Province	N25.84812°, E114.00323°	qy04	KJ485129		—	—
L. liui	ZYCA948-23*	10	Qiyunshan, Chongyi County, Jiangxi Province	N25.84812°, E114.00323°	qy23	KJ485130		—	—
L. liui	ZYCA948-24*	10	Qiyunshan, Chongyi County, Jiangxi Province	N25.84812°, E114.00323°	bm10	KJ485131		—	—
L. liui	ZYCA948-25*	10	Qiyunshan, Chongyi County, Jiangxi Province	N25.84812°, E114.00323°	bm10	KJ485132		—	—
L. liui	ZYCA948-26*	10	Qiyunshan, Chongyi County, Jiangxi Province	N25.84812°, E114.00323°	bm10	KJ485133		—	—
L. liui	ZYCA948-27*	10	Qiyunshan, Chongyi County, Jiangxi Province	N25.84812°, E114.00323°	bm01	KJ485134		—	—
L. liui	ZYCA948-28*	10	Qiyunshan, Chongyi County, Jiangxi Province	N25.84812°, E114.00323°	qy04	KJ485135		—	—
L. liui	ZYCA949-1*	10	Qiyunshan, Chongyi County, Jiangxi Province	N25.84812°, E114.00323°	bm10	KJ485136		—	—
L. liui	ZYCA949-2*	10	Qiyunshan, Chongyi County, Jiangxi Province	N25.84812°, E114.00323°	qy02	KJ485137		—	—
L. liui	ZYCA949-3*	10	Qiyunshan, Chongyi County, Jiangxi Province	N25.84812°, E114.00323°	bm10	KJ485138		—	—
L. liui	ZYCA949-4*	10	Qiyunshan, Chongyi County, Jiangxi Province	N25.84812°, E114.00323°	qy02	KJ485139		—	—
L. liui	ZYCA949-5*	10	Qiyunshan, Chongyi County, Jiangxi Province	N25.84812°, E114.00323°	bm10	KJ485140		—	—
L. liui	ZYCA949-6*	10	Qiyunshan, Chongyi County, Jiangxi Province	N25.84812°, E114.00323°	bm10	KJ485141		—	—
L. liui	ZYCA949-7*	10	Qiyunshan, Chongyi County, Jiangxi Province	N25.84812°, E114.00323°	qy04	KJ485142		—	—
L. liui	ZYCA949-8*	10	Qiyunshan, Chongyi County, Jiangxi Province	N25.84812°, E114.00323°	bm10	KJ485143		—	—
L. liui	ZYCA949-9*	10	Qiyunshan, Chongyi County, Jiangxi Province	N25.84812°, E114.00323°	bm10	KJ485144		—	—
L. liui	ZYCA949-10*	10	Qiyunshan, Chongyi County, Jiangxi Province	N25.84812°, E114.00323°	bm10	KJ485145		—	—
L. liui	ZYCA949-11*	10	Qiyunshan, Chongyi County, Jiangxi Province	N25.84812°, E114.00323°	qy04	KJ485146		—	—
L. liui	ZYCA949-12*	10	Qiyunshan, Chongyi County, Jiangxi Province	N25.84812°, E114.00323°	bm01	KJ485147		—	—
L. liui	ZYCA949-13*	10	Qiyunshan, Chongyi County, Jiangxi Province	N25.84812°, E114.00323°	bm10	KJ485148		—	—
L. liui	ZYCA949-14*	10	Qiyunshan, Chongyi County, Jiangxi Province	N25.84812°, E114.00323°	bm10	KJ485149		—	—
L. liui	ZYCA949-15*	10	Qiyunshan, Chongyi County, Jiangxi Province	N25.84812°, E114.00323°	bm01	KJ485150		—	—
L. liui	ZYCA949-16*	10	Qiyunshan, Chongyi County, Jiangxi Province	N25.84812°, E114.00323°	bm10	KJ485151		—	—
L. liui	ZYCA938-1	10	Qiyunshan (Site B), Chongyi County, Jiangxi Province	N25.81293°, E114.00783°	bm10	KJ485152		—	—
L. liui	ZYCA938-2	10	Qiyunshan (Site B), Chongyi County, Jiangxi Province	N25.81293°, E114.00783°	bm01	KJ485153		—	—
L. liui	ZYCA941	10	Qiyunshan (Site C), Chongyi County, Jiangxi Province	N25.83227°, E114.03113°	bm10	KJ485154		—	—
L. liui	ZYCA943	10	Qiyunshan (Site D), Chongyi County, Jiangxi Province	N25.84612°, E114.02310°	qy04	KJ485155		—	—
L. liui	ZYCA934-1*	11	Bamianshan, Guidong County, Hunan Province	N25.97282°, E113.69738°	bm01	KJ485055		—	—
L. liui	ZYCA934-2*	11	Bamianshan, Guidong County, Hunan Province	N25.97282°, E113.69738°	bm01	KJ485056		—	—
L. liui	ZYCA934-3*	11	Bamianshan, Guidong County, Hunan Province	N25.97282°, E113.69738°	bm01	KJ485057		—	—
L. liui	ZYCA934-4*	11	Bamianshan, Guidong County, Hunan Province	N25.97282°, E113.69738°	bm04	KJ485058		—	—
L. liui	ZYCA934-5*	11	Bamianshan, Guidong County, Hunan Province	N25.97282°, E113.69738°	bm01	KJ485059		R03	KJ538814
L. liui	ZYCA934-6*	11	Bamianshan, Guidong County, Hunan Province	N25.97282°, E113.69738°	bm04	KJ485060		R05, R03	KJ538815, KJ538816
L. liui	ZYCA934-7*	11	Bamianshan, Guidong County, Hunan Province	N25.97282°, E113.69738°	bm01	KJ485061		R05, R03	KJ538817, KJ538818
L. liui	ZYCA934-8*	11	Bamianshan, Guidong County, Hunan Province	N25.97282°, E113.69738°	bm01	KJ485062		R03	KJ538819
L. liui	ZYCA934-9*	11	Bamianshan, Guidong County, Hunan Province	N25.97282°, E113.69738°	bm04	KJ485063		—	—
L. liui	ZYCA934-10*	11	Bamianshan, Guidong County, Hunan Province	N25.97282°, E113.69738°	bm10	KJ485064		—	—
L. liui	ZYCA934-11*	11	Bamianshan, Guidong County, Hunan Province	N25.97282°, E113.69738°	bm10	KJ485065		—	—
L. liui	ZYCA934-12*	11	Bamianshan, Guidong County, Hunan Province	N25.97282°, E113.69738°	bm01	KJ485066		—	—
L. liui	ZYCA934-13*	11	Bamianshan, Guidong County, Hunan Province	N25.97282°, E113.69738°	bm10	KJ485067		—	—
L. liui	ZYCA934-14*	11	Bamianshan, Guidong County, Hunan Province	N25.97282°, E113.69738°	bm01	KJ485068		—	—
L. liui	ZYCA934-15*	11	Bamianshan, Guidong County, Hunan Province	N25.97282°, E113.69738°	bm01	KJ485069		—	—
L. liui	ZYCA934-16*	11	Bamianshan, Guidong County, Hunan Province	N25.97282°, E113.69738°	bm04	KJ485070		—	—
L. liui	ZYCA934-17*	11	Bamianshan, Guidong County, Hunan Province	N25.97282°, E113.69738°	bm04	KJ485071		—	—
L. liui	ZYCA934-18*	11	Bamianshan, Guidong County, Hunan Province	N25.97282°, E113.69738°	bm04	KJ485072		—	—
L. liui	ZYCA934-19*	11	Bamianshan, Guidong County, Hunan Province	N25.97282°, E113.69738°	bm10	KJ485073		—	—
L. liui	ZYCA934-20*	11	Bamianshan, Guidong County, Hunan Province	N25.97282°, E113.69738°	bm01	KJ485074		—	—
L. liui	ZYCA934-21*	11	Bamianshan, Guidong County, Hunan Province	N25.97282°, E113.69738°	bm01	KJ485075		—	—
L. liui	ZYCA934-22*	11	Bamianshan, Guidong County, Hunan Province	N25.97282°, E113.69738°	bm04	KJ485076		—	—
L. liui	ZYCA934-23*	11	Bamianshan, Guidong County, Hunan Province	N25.97282°, E113.69738°	bm01	KJ485077		—	—
L. liui	ZYCA934-24*	11	Bamianshan, Guidong County, Hunan Province	N25.97282°, E113.69738°	bm01	KJ485078		—	—
L. liui	ZYCA934-25*	11	Bamianshan, Guidong County, Hunan Province	N25.97282°, E113.69738°	bm25	KJ485079		—	—
L. liui	ZYCA934-26*	11	Bamianshan, Guidong County, Hunan Province	N25.97282°, E113.69738°	bm04	KJ485080		—	—
L. liui	ZYCA934-27*	11	Bamianshan, Guidong County, Hunan Province	N25.97282°, E113.69738°	bm01	KJ485081		—	—
L. liui	ZYCA934-28*	11	Bamianshan, Guidong County, Hunan Province	N25.97282°, E113.69738°	bm25	KJ485082		—	—
L. liui	ZYCA934-29*	11	Bamianshan, Guidong County, Hunan Province	N25.97282°, E113.69738°	bm01	KJ485083		—	—
L. liui	ZYCA934-30*	11	Bamianshan, Guidong County, Hunan Province	N25.97282°, E113.69738°	bm04	KJ485084		—	—
L. liui	ZYCA934-31*	11	Bamianshan, Guidong County, Hunan Province	N25.97282°, E113.69738°	bm04	KJ485085		—	—
L. liui	ZYCA934-32*	11	Bamianshan, Guidong County, Hunan Province	N25.97282°, E113.69738°	bm01	KJ485086		—	—
L. liui	ZYCA934-33*	11	Bamianshan, Guidong County, Hunan Province	N25.97282°, E113.69738°	bm01	KJ485087		—	—
L. liui	ZYCA934-34*	11	Bamianshan, Guidong County, Hunan Province	N25.97282°, E113.69738°	bm01	KJ485088		—	—
L. liui	ZYCA931	11	Bamianshan (Site B), Guidong County, Hunan Province	N25.97823°, E113.71552°	bm25	KJ485089		—	—
L. liui	ZYCA927-01	11	Bamianshan (Site C), Guidong County, Hunan Province	N25.98955°, E113.72127°	bm25	KJ485090		—	—
L. liui	ZYCA927-02	11	Bamianshan (Site C), Guidong County, Hunan Province	N25.98955°, E113.72127°	bm01	KJ485091		—	—
L. liui	ZYCA927-03	11	Bamianshan (Site C), Guidong County, Hunan Province	N25.98955°, E113.72127°	bm01	KJ485092		—	—
L. liui	ZYCA927-04	11	Bamianshan (Site C), Guidong County, Hunan Province	N25.98955°, E113.72127°	bm01	KJ485093		—	—
L. liui	ZYCA927-05	11	Bamianshan (Site C), Guidong County, Hunan Province	N25.98955°, E113.72127°	bm01	KJ485094		—	—
L. liui	ZYCA927-06	11	Bamianshan (Site C), Guidong County, Hunan Province	N25.98955°, E113.72127°	bm25	KJ485095		—	—
L. liui	ZYCA927-07	11	Bamianshan (Site C), Guidong County, Hunan Province	N25.98955°, E113.72127°	bm25	KJ485096		—	—
L. liui	ZYCA927-08	11	Bamianshan (Site C), Guidong County, Hunan Province	N25.98955°, E113.72127°	bm01	KJ485097		—	—
L. liui	ZYCA927-09	11	Bamianshan (Site C), Guidong County, Hunan Province	N25.98955°, E113.72127°	bm25	KJ485098		—	—
L. liui	ZYCA927-10	11	Bamianshan (Site C), Guidong County, Hunan Province	N25.98955°, E113.72127°	bm25	KJ485099		—	—
L. liui	ZYCA927-11	11	Bamianshan (Site C), Guidong County, Hunan Province	N25.98955°, E113.72127°	bm01	KJ485100		—	—
L. liui	ZYCA927-12	11	Bamianshan (Site C), Guidong County, Hunan Province	N25.98955°, E113.72127°	bm25	KJ485101		—	—
L. liui	ZYCA925-01	11	Bamianshan (Site C), Guidong County, Hunan Province	N25.98955°, E113.72127°	bm01	KJ485102		—	—
L. liui	ZYCA925-02	11	Bamianshan (Site C), Guidong County, Hunan Province	N25.98955°, E113.72127°	bm01	KJ485103		—	—
L. liui	ZYCA925-03	11	Bamianshan (Site C), Guidong County, Hunan Province	N25.98955°, E113.72127°	bm01	KJ485104		—	—
L. liui	ZYCA925-04	11	Bamianshan (Site C), Guidong County, Hunan Province	N25.98955°, E113.72127°	bm01	KJ485105		—	—
L. liui	ZYCA925-05	11	Bamianshan (Site C), Guidong County, Hunan Province	N25.98955°, E113.72127°	bm01	KJ485106		—	—
L. liui	ZYCA925-06	11	Bamianshan (Site C), Guidong County, Hunan Province	N25.98955°, E113.72127°	bm01	KJ485107		—	—
L. liui	IOZCAS2848-1	12	Mangshan, Yizhang County, Hunan Province	N24.96788°, E112.95745°	ms07	EF544262		R07, R36	EF544341, EF544342
L. liui	IOZCAS2848-2	12	Mangshan, Yizhang County, Hunan Province	N24.96788°, E112.95745°	ms02	EF544263		R15, R37	EF544343, EF544344
L. liui	IOZCAS2848-3*	12	Mangshan, Yizhang County, Hunan Province	N24.96788°, E112.95745°	ms03	KJ485607		—	—
L. liui	IOZCAS2848-4*	12	Mangshan, Yizhang County, Hunan Province	N24.96788°, E112.95745°	ms04	KJ485608		—	—
L. liui	IOZCAS2848-5*	12	Mangshan, Yizhang County, Hunan Province	N24.96788°, E112.95745°	ms05	KJ485609		R15	KJ538907
L. liui	IOZCAS2848-6*	12	Mangshan, Yizhang County, Hunan Province	N24.96788°, E112.95745°	ms06	KJ485610		—	—
L. liui	IOZCAS2848-7*	12	Mangshan, Yizhang County, Hunan Province	N24.96788°, E112.95745°	ms07	KJ485611		R36, R03	KJ538908, KJ538909
L. liui	IOZCAS2848-8*	12	Mangshan, Yizhang County, Hunan Province	N24.96788°, E112.95745°	ms08	KJ485612		—	—
L. liui	IOZCAS2848-9*	12	Mangshan, Yizhang County, Hunan Province	N24.96788°, E112.95745°	ms09	KJ485613		R03, R15	KJ538910, KJ538911
L. liui	IOZCAS2848-10*	12	Mangshan, Yizhang County, Hunan Province	N24.96788°, E112.95745°	ms10	KJ485614		R03, R15	KJ538912, KJ538913
L. liui	IOZCAS2848-11*	12	Mangshan, Yizhang County, Hunan Province	N24.96788°, E112.95745°	ms05	KJ485615		R15	KJ538914
L. liui	IOZCAS2848-12*	12	Mangshan, Yizhang County, Hunan Province	N24.96788°, E112.95745°	ms12	KJ485616		—	—
L. liui	IOZCAS2848-13*	12	Mangshan, Yizhang County, Hunan Province	N24.96788°, E112.95745°	ms12	KJ485617		R15	KJ538915
L. liui	IOZCAS2848-14*	12	Mangshan, Yizhang County, Hunan Province	N24.96788°, E112.95745°	ms14	KJ485618		R15, R37	KJ538916, KJ538917
L. liui	IOZCAS2848-15*	12	Mangshan, Yizhang County, Hunan Province	N24.96788°, E112.95745°	ms15	KJ485619		R15, R07	KJ538918, KJ538919
L. liui	IOZCAS2858-1	13	Dupangling, Daoxian County, Hunan Province	N25.56032°, E111.33365°	dp01	EF544258		R23, R17	EF544358, EF544359
L. liui	IOZCAS2858-2	13	Dupangling, Daoxian County, Hunan Province	N25.56032°, E111.33365°	dp02	EF544259		R19, R20	EF544356, EF544357
L. liui	IOZCAS2858-3*	13	Dupangling, Daoxian County, Hunan Province	N25.56032°, E111.33365°	dp03	KJ485547		—	—
L. liui	IOZCAS2858-4*	13	Dupangling, Daoxian County, Hunan Province	N25.56032°, E111.33365°	dp04	KJ485548		—	—
L. liui	IOZCAS2858-5*	13	Dupangling, Daoxian County, Hunan Province	N25.56032°, E111.33365°	dp05	KJ485549		—	—
L. liui	IOZCAS2858-6*	13	Dupangling, Daoxian County, Hunan Province	N25.56032°, E111.33365°	dp02	KJ485550		—	—
L. liui	IOZCAS2858-7*	13	Dupangling, Daoxian County, Hunan Province	N25.56032°, E111.33365°	dp07	KJ485551		R07, R20	KJ538893, KJ538894
L. liui	IOZCAS2858-8*	13	Dupangling, Daoxian County, Hunan Province	N25.56032°, E111.33365°	dp05	KJ485552		R23, R20	KJ538895, KJ538896
L. liui	IOZCAS2858-9*	13	Dupangling, Daoxian County, Hunan Province	N25.56032°, E111.33365°	dp05	KJ485553		R20	KJ538897
L. liui	IOZCAS2858-10*	13	Dupangling, Daoxian County, Hunan Province	N25.56032°, E111.33365°	dp03	KJ485554		R28, R20	KJ538898, KJ538899
L. liui	IOZCAS2858-11*	13	Dupangling, Daoxian County, Hunan Province	N25.56032°, E111.33365°	dp05	KJ485555		—	—
L. liui	IOZCAS2858-12*	13	Dupangling, Daoxian County, Hunan Province	N25.56032°, E111.33365°	dp12	KJ485556		—	—
L. liui	IOZCAS2858-13*	13	Dupangling, Daoxian County, Hunan Province	N25.56032°, E111.33365°	dp05	KJ485557		—	—
L. liui	IOZCAS2858-14*	13	Dupangling, Daoxian County, Hunan Province	N25.56032°, E111.33365°	dp05	KJ485558		—	—
L. liui	IOZCAS2858-15*	13	Dupangling, Daoxian County, Hunan Province	N25.56032°, E111.33365°	dp07	KJ485559		—	—
L. liui	IOZCAS2861-1	14	Shunhuangshan, Xinning County, Hunan Province	N26.40327°, E111.03000°	ls28	EF544260		—	—
L. liui	IOZCAS2861-2	14	Shunhuangshan, Xinning County, Hunan Province	N26.40327°, E111.03000°	sh02	EF544261		R29	EF544340
L. liui	IOZCAS2861-3	14	Shunhuangshan, Xinning County, Hunan Province	N26.40327°, E111.03000°	yz03	KJ485560		—	—
L. liui	IOZCAS07999-1*	15	Yuechengling, Ziyuan County, Guangxi Autonomous Region	N26.05290°, E110.72638°	jl04	KJ485511		—	—
L. liui	IOZCAS07999-2*	15	Yuechengling, Ziyuan County, Guangxi Autonomous Region	N26.05290°, E110.72638°	yc02	KJ485512		—	—
L. liui	IOZCAS07999-3*	15	Yuechengling, Ziyuan County, Guangxi Autonomous Region	N26.05290°, E110.72638°	yc03	KJ485513		—	—
L. liui	IOZCAS07999-4*	15	Yuechengling, Ziyuan County, Guangxi Autonomous Region	N26.05290°, E110.72638°	jl02	KJ485514		R15, R22	KJ538885, KJ538886
L. liui	IOZCAS07999-5*	15	Yuechengling, Ziyuan County, Guangxi Autonomous Region	N26.05290°, E110.72638°	ls28	KJ485515		R22, R27	KJ538887, KJ538888
L. liui	IOZCAS07999-6*	15	Yuechengling, Ziyuan County, Guangxi Autonomous Region	N26.05290°, E110.72638°	yc02	KJ485516		R27, R22	KJ538889, KJ538890
L. liui	IOZCAS07999-7*	15	Yuechengling, Ziyuan County, Guangxi Autonomous Region	N26.05290°, E110.72638°	jl02	KJ485517		R14, R17	KJ538891, KJ538892
L. liui	IOZCAS07999-8*	15	Yuechengling, Ziyuan County, Guangxi Autonomous Region	N26.05290°, E110.72638°	jl02	KJ485518		—	—
L. liui	IOZCAS07999-9*	15	Yuechengling, Ziyuan County, Guangxi Autonomous Region	N26.05290°, E110.72638°	yc09	KJ485519		—	—
L. liui	IOZCAS07999-10*	15	Yuechengling, Ziyuan County, Guangxi Autonomous Region	N26.05290°, E110.72638°	jl02	KJ485520		—	—
L. liui	IOZCAS07999-11*	15	Yuechengling, Ziyuan County, Guangxi Autonomous Region	N26.05290°, E110.72638°	jl02	KJ485521		—	—
L. liui	IOZCAS07999-12*	15	Yuechengling, Ziyuan County, Guangxi Autonomous Region	N26.05290°, E110.72638°	ls28	KJ485522		—	—
L. liui	IOZCAS07990-1*	16	Yinzhulaoshan, Ziyuan County, Guangxi Autonomous Region	N26.27952°, E110.57760°	yz01	KJ485342		—	—
L. liui	IOZCAS07990-2*	16	Yinzhulaoshan, Ziyuan County, Guangxi Autonomous Region	N26.27952°, E110.57760°	yz02	KJ485343		—	—
L. liui	IOZCAS07990-3*	16	Yinzhulaoshan, Ziyuan County, Guangxi Autonomous Region	N26.27952°, E110.57760°	yz03	KJ485344		R17, R12	KJ538853, KJ538854
L. liui	IOZCAS07990-4*	16	Yinzhulaoshan, Ziyuan County, Guangxi Autonomous Region	N26.27952°, E110.57760°	yz04	KJ485345		R18, R19	KJ538855, KJ538856
L. liui	IOZCAS07990-5*	16	Yinzhulaoshan, Ziyuan County, Guangxi Autonomous Region	N26.27952°, E110.57760°	yz03	KJ485346		R15, R19	KJ538857, KJ538858
L. liui	IOZCAS07990-6*	16	Yinzhulaoshan, Ziyuan County, Guangxi Autonomous Region	N26.27952°, E110.57760°	yz01	KJ485347		R18, R19	KJ538859, KJ538860
L. liui	IOZCAS07990-7*	16	Yinzhulaoshan, Ziyuan County, Guangxi Autonomous Region	N26.27952°, E110.57760°	yz01	KJ485348		—	—
L. liui	IOZCAS07990-8*	16	Yinzhulaoshan, Ziyuan County, Guangxi Autonomous Region	N26.27952°, E110.57760°	yz03	KJ485349		—	—
L. liui	IOZCAS07990-9*	16	Yinzhulaoshan, Ziyuan County, Guangxi Autonomous Region	N26.27952°, E110.57760°	yz03	KJ485350		—	—
L. liui	IOZCAS07990-10*	16	Yinzhulaoshan, Ziyuan County, Guangxi Autonomous Region	N26.27952°, E110.57760°	yz10	KJ485351		—	—
L. liui	IOZCAS07990-11*	16	Yinzhulaoshan, Ziyuan County, Guangxi Autonomous Region	N26.27952°, E110.57760°	yz03	KJ485352		—	—
L. liui	IOZCAS07990-12*	16	Yinzhulaoshan, Ziyuan County, Guangxi Autonomous Region	N26.27952°, E110.57760°	yz02	KJ485353		—	—
L. liui	IOZCAS07990-13*	16	Yinzhulaoshan, Ziyuan County, Guangxi Autonomous Region	N26.27952°, E110.57760°	yz04	KJ485354		—	—
L. liui	IOZCAS07990-14*	16	Yinzhulaoshan, Ziyuan County, Guangxi Autonomous Region	N26.27952°, E110.57760°	yz01	KJ485355		—	—
L. liui	IOZCAS07990-15*	16	Yinzhulaoshan, Ziyuan County, Guangxi Autonomous Region	N26.27952°, E110.57760°	yz03	KJ485356		—	—
L. liui	IOZCAS07990-16*	16	Yinzhulaoshan, Ziyuan County, Guangxi Autonomous Region	N26.27952°, E110.57760°	yz04	KJ485357		—	—
L. liui	IOZCAS07990-17*	16	Yinzhulaoshan, Ziyuan County, Guangxi Autonomous Region	N26.27952°, E110.57760°	yz03	KJ485358		—	—
L. liui	IOZCAS07990-18*	16	Yinzhulaoshan, Ziyuan County, Guangxi Autonomous Region	N26.27952°, E110.57760°	yz03	KJ485359		—	—
L. liui	IOZCAS07990-19*	16	Yinzhulaoshan, Ziyuan County, Guangxi Autonomous Region	N26.27952°, E110.57760°	yz03	KJ485360		—	—
L. liui	IOZCAS07990-20*	16	Yinzhulaoshan, Ziyuan County, Guangxi Autonomous Region	N26.27952°, E110.57760°	yz03	KJ485361		—	—
L. liui	IOZCAS07995-1*	16	Yinzhulaoshan, Ziyuan County, Guangxi Autonomous Region	N26.27952°, E110.57760°	yz03	KJ485362		—	—
L. liui	IOZCAS07995-2*	16	Yinzhulaoshan, Ziyuan County, Guangxi Autonomous Region	N26.27952°, E110.57760°	yz04	KJ485363		—	—
L. liui	IOZCAS07995-3*	16	Yinzhulaoshan, Ziyuan County, Guangxi Autonomous Region	N26.27952°, E110.57760°	yz04	KJ485364		—	—
L. liui	IOZCAS07995-4*	16	Yinzhulaoshan, Ziyuan County, Guangxi Autonomous Region	N26.27952°, E110.57760°	yz04	KJ485365		—	—
L. liui	IOZCAS07995-5*	16	Yinzhulaoshan, Ziyuan County, Guangxi Autonomous Region	N26.27952°, E110.57760°	yz03	KJ485366		—	—
L. liui	IOZCAS07995-6*	16	Yinzhulaoshan, Ziyuan County, Guangxi Autonomous Region	N26.27952°, E110.57760°	yz04	KJ485367		—	—
L. liui	IOZCAS07995-7*	16	Yinzhulaoshan, Ziyuan County, Guangxi Autonomous Region	N26.27952°, E110.57760°	yz04	KJ485368		—	—
L. liui	IOZCAS07995-8*	16	Yinzhulaoshan, Ziyuan County, Guangxi Autonomous Region	N26.27952°, E110.57760°	yz03	KJ485369		—	—
L. liui	IOZCAS07995-9*	16	Yinzhulaoshan, Ziyuan County, Guangxi Autonomous Region	N26.27952°, E110.57760°	yz03	KJ485370		—	—
L. liui	IOZCAS07995-10*	16	Yinzhulaoshan, Ziyuan County, Guangxi Autonomous Region	N26.27952°, E110.57760°	yz02	KJ485371		—	—
L. liui	IOZCAS07995-11*	16	Yinzhulaoshan, Ziyuan County, Guangxi Autonomous Region	N26.27952°, E110.57760°	yz03	KJ485372		—	—
L. liui	IOZCAS07995-12*	16	Yinzhulaoshan, Ziyuan County, Guangxi Autonomous Region	N26.27952°, E110.57760°	yz04	KJ485373		—	—
L. liui	IOZCAS07995-13*	16	Yinzhulaoshan, Ziyuan County, Guangxi Autonomous Region	N26.27952°, E110.57760°	yz04	KJ485374		—	—
L. liui	IOZCAS07995-14*	16	Yinzhulaoshan, Ziyuan County, Guangxi Autonomous Region	N26.27952°, E110.57760°	yz04	KJ485375		—	—
L. liui	IOZCAS07995-15*	16	Yinzhulaoshan, Ziyuan County, Guangxi Autonomous Region	N26.27952°, E110.57760°	yz03	KJ485376		—	—
L. liui	IOZCAS07995-16*	16	Yinzhulaoshan, Ziyuan County, Guangxi Autonomous Region	N26.27952°, E110.57760°	yz03	KJ485377		—	—
L. liui	IOZCAS07995-17*	16	Yinzhulaoshan, Ziyuan County, Guangxi Autonomous Region	N26.27952°, E110.57760°	yz01	KJ485378		—	—
L. liui	IOZCAS07995-18*	16	Yinzhulaoshan, Ziyuan County, Guangxi Autonomous Region	N26.27952°, E110.57760°	yz04	KJ485379		—	—
L. liui	IOZCAS07995-19*	16	Yinzhulaoshan, Ziyuan County, Guangxi Autonomous Region	N26.27952°, E110.57760°	yz03	KJ485380		—	—
L. liui	IOZCAS07995-20*	16	Yinzhulaoshan, Ziyuan County, Guangxi Autonomous Region	N26.27952°, E110.57760°	yz40	KJ485381		—	—
L. liui	IOZCAS08005-1*	17	Jiuniutang, Xingan County, Guangxi Autonomous Region	N25.88350°, E110.49052°	jl01	KJ485426		—	—
L. liui	IOZCAS08005-2*	17	Jiuniutang, Xingan County, Guangxi Autonomous Region	N25.88350°, E110.49052°	jl02	KJ485427		—	—
L. liui	IOZCAS08005-3*	17	Jiuniutang, Xingan County, Guangxi Autonomous Region	N25.88350°, E110.49052°	jl01	KJ485428		R18, R20	KJ538869, KJ538870
L. liui	IOZCAS08005-4*	17	Jiuniutang, Xingan County, Guangxi Autonomous Region	N25.88350°, E110.49052°	jl04	KJ485429		R23, R20	KJ538871, KJ538872
L. liui	IOZCAS08005-5*	17	Jiuniutang, Xingan County, Guangxi Autonomous Region	N25.88350°, E110.49052°	jl05	KJ485430		R22, R07	KJ538873, KJ538874
L. liui	IOZCAS08005-6*	17	Jiuniutang, Xingan County, Guangxi Autonomous Region	N25.88350°, E110.49052°	jl06	KJ485431		R24, R25	KJ538875, KJ538876
L. liui	IOZCAS08005-7*	17	Jiuniutang, Xingan County, Guangxi Autonomous Region	N25.88350°, E110.49052°	jl07	KJ485432		—	—
L. liui	IOZCAS08005-8*	17	Jiuniutang, Xingan County, Guangxi Autonomous Region	N25.88350°, E110.49052°	jl08	KJ485433		—	—
L. liui	IOZCAS08005-9*	17	Jiuniutang, Xingan County, Guangxi Autonomous Region	N25.88350°, E110.49052°	jl02	KJ485434		—	—
L. liui	IOZCAS08005-10*	17	Jiuniutang, Xingan County, Guangxi Autonomous Region	N25.88350°, E110.49052°	jl07	KJ485435		—	—
L. liui	IOZCAS08005-11*	17	Jiuniutang, Xingan County, Guangxi Autonomous Region	N25.88350°, E110.49052°	jl07	KJ485436		—	—
L. liui	IOZCAS08005-12*	17	Jiuniutang, Xingan County, Guangxi Autonomous Region	N25.88350°, E110.49052°	jl07	KJ485437		—	—
L. liui	IOZCAS08005-13*	17	Jiuniutang, Xingan County, Guangxi Autonomous Region	N25.88350°, E110.49052°	jl13	KJ485438		—	—
L. liui	IOZCAS08005-14*	17	Jiuniutang, Xingan County, Guangxi Autonomous Region	N25.88350°, E110.49052°	jl14	KJ485439		—	—
L. liui	IOZCAS08005-15*	17	Jiuniutang, Xingan County, Guangxi Autonomous Region	N25.88350°, E110.49052°	jl01	KJ485440		—	—
L. liui	IOZCAS08005-16*	17	Jiuniutang, Xingan County, Guangxi Autonomous Region	N25.88350°, E110.49052°	jl13	KJ485441		—	—
L. liui	IOZCAS08005-17*	17	Jiuniutang, Xingan County, Guangxi Autonomous Region	N25.88350°, E110.49052°	jl05	KJ485442		—	—
L. liui	IOZCAS08005-18*	17	Jiuniutang, Xingan County, Guangxi Autonomous Region	N25.88350°, E110.49052°	jl04	KJ485443		—	—
L. liui	IOZCAS08005-19*	17	Jiuniutang, Xingan County, Guangxi Autonomous Region	N25.88350°, E110.49052°	jl19	KJ485444		—	—
L. liui	IOZCAS08005-20*	17	Jiuniutang, Xingan County, Guangxi Autonomous Region	N25.88350°, E110.49052°	jl02	KJ485445		—	—
L. liui	IOZCAS08005-21*	17	Jiuniutang, Xingan County, Guangxi Autonomous Region	N25.88350°, E110.49052°	jl05	KJ485446		—	—
L. liui	IOZCAS08005-22*	17	Jiuniutang, Xingan County, Guangxi Autonomous Region	N25.88350°, E110.49052°	jl13	KJ485447		—	—
L. liui	IOZCAS08005-23*	17	Jiuniutang, Xingan County, Guangxi Autonomous Region	N25.88350°, E110.49052°	jl14	KJ485448		—	—
L. liui	IOZCAS08005-24*	17	Jiuniutang, Xingan County, Guangxi Autonomous Region	N25.88350°, E110.49052°	jl02	KJ485449		—	—
L. liui	IOZCAS08005-25*	17	Jiuniutang, Xingan County, Guangxi Autonomous Region	N25.88350°, E110.49052°	jl04	KJ485450		—	—
L. liui	IOZCAS08005-26*	17	Jiuniutang, Xingan County, Guangxi Autonomous Region	N25.88350°, E110.49052°	jl08	KJ485451		—	—
L. liui	IOZCAS08005-27*	17	Jiuniutang, Xingan County, Guangxi Autonomous Region	N25.88350°, E110.49052°	jl01	KJ485452		—	—
L. liui	IOZCAS08005-28*	17	Jiuniutang, Xingan County, Guangxi Autonomous Region	N25.88350°, E110.49052°	jl02	KJ485453		—	—
L. liui	IOZCAS08005-29*	17	Jiuniutang, Xingan County, Guangxi Autonomous Region	N25.88350°, E110.49052°	jl01	KJ485454		—	—
L. liui	IOZCAS08005-30*	17	Jiuniutang, Xingan County, Guangxi Autonomous Region	N25.88350°, E110.49052°	jl07	KJ485455		—	—
L. liui	IOZCAS08005-31*	17	Jiuniutang, Xingan County, Guangxi Autonomous Region	N25.88350°, E110.49052°	jl19	KJ485456		—	—
L. liui	IOZCAS08005-32*	17	Jiuniutang, Xingan County, Guangxi Autonomous Region	N25.88350°, E110.49052°	jl05	KJ485457		—	—
L. liui	IOZCAS08005-33*	17	Jiuniutang, Xingan County, Guangxi Autonomous Region	N25.88350°, E110.49052°	jl01	KJ485458		—	—
L. liui	IOZCAS08005-34*	17	Jiuniutang, Xingan County, Guangxi Autonomous Region	N25.88350°, E110.49052°	jl19	KJ485459		—	—
L. liui	IOZCAS08005-35*	17	Jiuniutang, Xingan County, Guangxi Autonomous Region	N25.88350°, E110.49052°	jl07	KJ485460		—	—
L. liui	IOZCAS08005-36*	17	Jiuniutang, Xingan County, Guangxi Autonomous Region	N25.88350°, E110.49052°	jl02	KJ485461		—	—
L. liui	IOZCAS08005-37*	17	Jiuniutang, Xingan County, Guangxi Autonomous Region	N25.88350°, E110.49052°	jl05	KJ485462		—	—
L. liui	IOZCAS08005-38*	17	Jiuniutang, Xingan County, Guangxi Autonomous Region	N25.88350°, E110.49052°	jl05	KJ485463		—	—
L. liui	IOZCAS08005-39*	17	Jiuniutang, Xingan County, Guangxi Autonomous Region	N25.88350°, E110.49052°	jl02	KJ485464		—	—
L. liui	IOZCAS08005-40*	17	Jiuniutang, Xingan County, Guangxi Autonomous Region	N25.88350°, E110.49052°	jl08	KJ485465		—	—
L. liui	IOZCAS08005-41*	17	Jiuniutang, Xingan County, Guangxi Autonomous Region	N25.88350°, E110.49052°	jl08	KJ485466		—	—
L. liui	IOZCAS08005-42*	17	Jiuniutang, Xingan County, Guangxi Autonomous Region	N25.88350°, E110.49052°	jl02	KJ485467		—	—
L. liui	IOZCAS08005-43*	17	Jiuniutang, Xingan County, Guangxi Autonomous Region	N25.88350°, E110.49052°	jl14	KJ485468		—	—
L. liui	IOZCAS08005-44*	17	Jiuniutang, Xingan County, Guangxi Autonomous Region	N25.88350°, E110.49052°	jl19	KJ485469		—	—
L. liui	IOZCAS08005-45*	17	Jiuniutang, Xingan County, Guangxi Autonomous Region	N25.88350°, E110.49052°	jl06	KJ485470		—	—
L. liui	ZYCA045-1	17	Maoershan (Site 3), Xingan County, Guangxi Autonomous Region	N25.89027°, E110.48563°	jl01	EF544252		R12	EF544323
L. liui	IOZCAS08012-1*	18	Laoshanmen, Xingan County, Guangxi Autonomous Region	N25.90592°, E110.44912°	hp13	KJ485382		—	—
L. liui	IOZCAS08012-2*	18	Laoshanmen, Xingan County, Guangxi Autonomous Region	N25.90592°, E110.44912°	jl02	KJ485383		—	—
L. liui	IOZCAS08012-3*	18	Laoshanmen, Xingan County, Guangxi Autonomous Region	N25.90592°, E110.44912°	hp13	KJ485384		—	—
L. liui	IOZCAS08012-4*	18	Laoshanmen, Xingan County, Guangxi Autonomous Region	N25.90592°, E110.44912°	ls04	KJ485385		R19, R20	KJ538861, KJ538862
L. liui	IOZCAS08012-5*	18	Laoshanmen, Xingan County, Guangxi Autonomous Region	N25.90592°, E110.44912°	ls05	KJ485386		R15, R21	KJ538863, KJ538864
L. liui	IOZCAS08012-6*	18	Laoshanmen, Xingan County, Guangxi Autonomous Region	N25.90592°, E110.44912°	hp13	KJ485387		R22, R21	KJ538865, KJ538866
L. liui	IOZCAS08012-7*	18	Laoshanmen, Xingan County, Guangxi Autonomous Region	N25.90592°, E110.44912°	hp13	KJ485388		R20, R22	KJ538867, KJ538868
L. liui	IOZCAS08012-8*	18	Laoshanmen, Xingan County, Guangxi Autonomous Region	N25.90592°, E110.44912°	ls04	KJ485389		—	—
L. liui	IOZCAS08012-9*	18	Laoshanmen, Xingan County, Guangxi Autonomous Region	N25.90592°, E110.44912°	jl01	KJ485390		—	—
L. liui	IOZCAS08012-10*	18	Laoshanmen, Xingan County, Guangxi Autonomous Region	N25.90592°, E110.44912°	jl02	KJ485391		—	—
L. liui	IOZCAS08012-11*	18	Laoshanmen, Xingan County, Guangxi Autonomous Region	N25.90592°, E110.44912°	hp13	KJ485392		—	—
L. liui	IOZCAS08012-12*	18	Laoshanmen, Xingan County, Guangxi Autonomous Region	N25.90592°, E110.44912°	jl02	KJ485393		—	—
L. liui	IOZCAS08012-13*	18	Laoshanmen, Xingan County, Guangxi Autonomous Region	N25.90592°, E110.44912°	jl02	KJ485394		—	—
L. liui	IOZCAS08012-14*	18	Laoshanmen, Xingan County, Guangxi Autonomous Region	N25.90592°, E110.44912°	hp13	KJ485395		—	—
L. liui	IOZCAS08012-15*	18	Laoshanmen, Xingan County, Guangxi Autonomous Region	N25.90592°, E110.44912°	ls15	KJ485396		—	—
L. liui	IOZCAS08012-16*	18	Laoshanmen, Xingan County, Guangxi Autonomous Region	N25.90592°, E110.44912°	jl01	KJ485397		—	—
L. liui	IOZCAS08012-17*	18	Laoshanmen, Xingan County, Guangxi Autonomous Region	N25.90592°, E110.44912°	hp13	KJ485398		—	—
L. liui	IOZCAS08012-18*	18	Laoshanmen, Xingan County, Guangxi Autonomous Region	N25.90592°, E110.44912°	jl01	KJ485399		—	—
L. liui	IOZCAS08012-19*	18	Laoshanmen, Xingan County, Guangxi Autonomous Region	N25.90592°, E110.44912°	ls04	KJ485400		—	—
L. liui	IOZCAS08012-20*	18	Laoshanmen, Xingan County, Guangxi Autonomous Region	N25.90592°, E110.44912°	jl13	KJ485401		—	—
L. liui	IOZCAS08012-21*	18	Laoshanmen, Xingan County, Guangxi Autonomous Region	N25.90592°, E110.44912°	jl01	KJ485402		—	—
L. liui	IOZCAS08012-22*	18	Laoshanmen, Xingan County, Guangxi Autonomous Region	N25.90592°, E110.44912°	hp13	KJ485403		—	—
L. liui	IOZCAS08012-23*	18	Laoshanmen, Xingan County, Guangxi Autonomous Region	N25.90592°, E110.44912°	ls04	KJ485404		—	—
L. liui	IOZCAS08012-24*	18	Laoshanmen, Xingan County, Guangxi Autonomous Region	N25.90592°, E110.44912°	hp13	KJ485405		—	—
L. liui	IOZCAS08012-25*	18	Laoshanmen, Xingan County, Guangxi Autonomous Region	N25.90592°, E110.44912°	jl01	KJ485406		—	—
L. liui	IOZCAS08012-26*	18	Laoshanmen, Xingan County, Guangxi Autonomous Region	N25.90592°, E110.44912°	ls04	KJ485407		—	—
L. liui	IOZCAS08012-27*	18	Laoshanmen, Xingan County, Guangxi Autonomous Region	N25.90592°, E110.44912°	ls27	KJ485408		—	—
L. liui	IOZCAS08012-28*	18	Laoshanmen, Xingan County, Guangxi Autonomous Region	N25.90592°, E110.44912°	ls28	KJ485409		—	—
L. liui	IOZCAS08012-29*	18	Laoshanmen, Xingan County, Guangxi Autonomous Region	N25.90592°, E110.44912°	ls27	KJ485410		—	—
L. liui	IOZCAS08012-30*	18	Laoshanmen, Xingan County, Guangxi Autonomous Region	N25.90592°, E110.44912°	ls04	KJ485411		—	—
L. liui	IOZCAS08012-31*	18	Laoshanmen, Xingan County, Guangxi Autonomous Region	N25.90592°, E110.44912°	ls04	KJ485412		—	—
L. liui	IOZCAS08012-32*	18	Laoshanmen, Xingan County, Guangxi Autonomous Region	N25.90592°, E110.44912°	hp13	KJ485413		—	—
L. liui	IOZCAS08012-33*	18	Laoshanmen, Xingan County, Guangxi Autonomous Region	N25.90592°, E110.44912°	ls27	KJ485414		—	—
L. liui	IOZCAS08012-34*	18	Laoshanmen, Xingan County, Guangxi Autonomous Region	N25.90592°, E110.44912°	hp13	KJ485415		—	—
L. liui	IOZCAS08012-35*	18	Laoshanmen, Xingan County, Guangxi Autonomous Region	N25.90592°, E110.44912°	jl01	KJ485416		—	—
L. liui	IOZCAS08012-36*	18	Laoshanmen, Xingan County, Guangxi Autonomous Region	N25.90592°, E110.44912°	jl06	KJ485417		—	—
L. liui	IOZCAS08012-37*	18	Laoshanmen, Xingan County, Guangxi Autonomous Region	N25.90592°, E110.44912°	jl06	KJ485418		—	—
L. liui	IOZCAS08012-38*	18	Laoshanmen, Xingan County, Guangxi Autonomous Region	N25.90592°, E110.44912°	jl02	KJ485419		—	—
L. liui	IOZCAS08012-39*	18	Laoshanmen, Xingan County, Guangxi Autonomous Region	N25.90592°, E110.44912°	hp13	KJ485420		—	—
L. liui	IOZCAS08012-40*	18	Laoshanmen, Xingan County, Guangxi Autonomous Region	N25.90592°, E110.44912°	jl01	KJ485421		—	—
L. liui	IOZCAS08012-41*	18	Laoshanmen, Xingan County, Guangxi Autonomous Region	N25.90592°, E110.44912°	ls41	KJ485422		—	—
L. liui	IOZCAS08012-42*	18	Laoshanmen, Xingan County, Guangxi Autonomous Region	N25.90592°, E110.44912°	ls15	KJ485423		—	—
L. liui	IOZCAS08012-43*	18	Laoshanmen, Xingan County, Guangxi Autonomous Region	N25.90592°, E110.44912°	ls28	KJ485424		—	—
L. liui	IOZCAS08012-44*	18	Laoshanmen, Xingan County, Guangxi Autonomous Region	N25.90592°, E110.44912°	ls41	KJ485425		—	—
L. liui	ZYCA056-1	18	Maoershan (Site 1), Xingan County, Guangxi Autonomous Region	N25.91175°, E110.46517°	jl02	EF544251		R12, R17	EF544321, EF544322
L. liui	IOZCAS08021-1*	19	Huaping (Site 09), Longsheng County, Guangxi Autonomous Region	N25.61788°, E109.92547°	yz03	KJ485471		—	—
L. liui	IOZCAS08021-2*	19	Huaping (Site 09), Longsheng County, Guangxi Autonomous Region	N25.61788°, E109.92547°	hp02	KJ485472		—	—
L. liui	IOZCAS08021-3*	19	Huaping (Site 09), Longsheng County, Guangxi Autonomous Region	N25.61788°, E109.92547°	hp03	KJ485473		—	—
L. liui	IOZCAS08021-4*	19	Huaping (Site 09), Longsheng County, Guangxi Autonomous Region	N25.61788°, E109.92547°	yz03	KJ485474		R17, R19	KJ538877, KJ538878
L. liui	IOZCAS08021-5*	19	Huaping (Site 09), Longsheng County, Guangxi Autonomous Region	N25.61788°, E109.92547°	hp05	KJ485475		R18, R17	KJ538879, KJ538880
L. liui	IOZCAS08021-6*	19	Huaping (Site 09), Longsheng County, Guangxi Autonomous Region	N25.61788°, E109.92547°	hp03	KJ485476		R15, R17	KJ538881, KJ538882
L. liui	IOZCAS08021-7*	19	Huaping (Site 09), Longsheng County, Guangxi Autonomous Region	N25.61788°, E109.92547°	hp05	KJ485477		R19, R15	KJ538883, KJ538884
L. liui	IOZCAS08021-8*	19	Huaping (Site 09), Longsheng County, Guangxi Autonomous Region	N25.61788°, E109.92547°	hp05	KJ485478		—	—
L. liui	IOZCAS08021-9*	19	Huaping (Site 09), Longsheng County, Guangxi Autonomous Region	N25.61788°, E109.92547°	hp03	KJ485479		—	—
L. liui	IOZCAS08021-10*	19	Huaping (Site 09), Longsheng County, Guangxi Autonomous Region	N25.61788°, E109.92547°	hp03	KJ485480		—	—
L. liui	IOZCAS08021-11*	19	Huaping (Site 09), Longsheng County, Guangxi Autonomous Region	N25.61788°, E109.92547°	yz03	KJ485481		—	—
L. liui	IOZCAS08021-12*	19	Huaping (Site 09), Longsheng County, Guangxi Autonomous Region	N25.61788°, E109.92547°	yz03	KJ485482		—	—
L. liui	IOZCAS08021-13*	19	Huaping (Site 09), Longsheng County, Guangxi Autonomous Region	N25.61788°, E109.92547°	hp13	KJ485483		—	—
L. liui	IOZCAS08021-14*	19	Huaping (Site 09), Longsheng County, Guangxi Autonomous Region	N25.61788°, E109.92547°	yz03	KJ485484		—	—
L. liui	IOZCAS08021-15*	19	Huaping (Site 09), Longsheng County, Guangxi Autonomous Region	N25.61788°, E109.92547°	hp15	KJ485485		—	—
L. liui	IOZCAS08021-16*	19	Huaping (Site 09), Longsheng County, Guangxi Autonomous Region	N25.61788°, E109.92547°	hp05	KJ485486		—	—
L. liui	IOZCAS08021-17*	19	Huaping (Site 09), Longsheng County, Guangxi Autonomous Region	N25.61788°, E109.92547°	hp05	KJ485487		—	—
L. liui	IOZCAS08021-18*	19	Huaping (Site 09), Longsheng County, Guangxi Autonomous Region	N25.61788°, E109.92547°	yz03	KJ485488		—	—
L. liui	IOZCAS08021-19*	19	Huaping (Site 09), Longsheng County, Guangxi Autonomous Region	N25.61788°, E109.92547°	hp03	KJ485489		—	—
L. liui	IOZCAS08021-20*	19	Huaping (Site 09), Longsheng County, Guangxi Autonomous Region	N25.61788°, E109.92547°	yz03	KJ485490		—	—
L. liui	IOZCAS08021-21*	19	Huaping (Site 09), Longsheng County, Guangxi Autonomous Region	N25.61788°, E109.92547°	hp05	KJ485491		—	—
L. liui	IOZCAS08021-22*	19	Huaping (Site 09), Longsheng County, Guangxi Autonomous Region	N25.61788°, E109.92547°	yz03	KJ485492		—	—
L. liui	IOZCAS08021-23*	19	Huaping (Site 09), Longsheng County, Guangxi Autonomous Region	N25.61788°, E109.92547°	hp05	KJ485493		—	—
L. liui	IOZCAS08021-24*	19	Huaping (Site 09), Longsheng County, Guangxi Autonomous Region	N25.61788°, E109.92547°	hp05	KJ485494		—	—
L. liui	IOZCAS08021-25*	19	Huaping (Site 09), Longsheng County, Guangxi Autonomous Region	N25.61788°, E109.92547°	yz03	KJ485495		—	—
L. liui	IOZCAS08021-26*	19	Huaping (Site 09), Longsheng County, Guangxi Autonomous Region	N25.61788°, E109.92547°	yz03	KJ485496		—	—
L. liui	IOZCAS08021-27*	19	Huaping (Site 09), Longsheng County, Guangxi Autonomous Region	N25.61788°, E109.92547°	hp27	KJ485497		—	—
L. liui	IOZCAS08021-28*	19	Huaping (Site 09), Longsheng County, Guangxi Autonomous Region	N25.61788°, E109.92547°	yz03	KJ485498		—	—
L. liui	IOZCAS08021-29*	19	Huaping (Site 09), Longsheng County, Guangxi Autonomous Region	N25.61788°, E109.92547°	yz03	KJ485499		—	—
L. liui	IOZCAS08021-30*	19	Huaping (Site 09), Longsheng County, Guangxi Autonomous Region	N25.61788°, E109.92547°	yz03	KJ485500		—	—
L. liui	IOZCAS08021-31*	19	Huaping (Site 09), Longsheng County, Guangxi Autonomous Region	N25.61788°, E109.92547°	hp31	KJ485501		—	—
L. liui	IOZCAS08021-32*	19	Huaping (Site 09), Longsheng County, Guangxi Autonomous Region	N25.61788°, E109.92547°	yz03	KJ485502		—	—
L. liui	IOZCAS08021-33*	19	Huaping (Site 09), Longsheng County, Guangxi Autonomous Region	N25.61788°, E109.92547°	yz03	KJ485503		—	—
L. liui	IOZCAS08021-34*	19	Huaping (Site 09), Longsheng County, Guangxi Autonomous Region	N25.61788°, E109.92547°	hp05	KJ485504		—	—
L. liui	IOZCAS08021-35*	19	Huaping (Site 09), Longsheng County, Guangxi Autonomous Region	N25.61788°, E109.92547°	yz03	KJ485505		—	—
L. liui	IOZCAS08021-36*	19	Huaping (Site 09), Longsheng County, Guangxi Autonomous Region	N25.61788°, E109.92547°	yz03	KJ485506		—	—
L. liui	IOZCAS08021-37*	19	Huaping (Site 09), Longsheng County, Guangxi Autonomous Region	N25.61788°, E109.92547°	hp03	KJ485507		—	—
L. liui	IOZCAS08021-38*	19	Huaping (Site 09), Longsheng County, Guangxi Autonomous Region	N25.61788°, E109.92547°	hp31	KJ485508		—	—
L. liui	IOZCAS08021-39*	19	Huaping (Site 09), Longsheng County, Guangxi Autonomous Region	N25.61788°, E109.92547°	yz03	KJ485509		—	—
L. liui	IOZCAS08021-40*	19	Huaping (Site 09), Longsheng County, Guangxi Autonomous Region	N25.61788°, E109.92547°	yz03	KJ485510		—	—
L. liui	ZYCA109-1	19	Huaping (Site 05), Longsheng County, Guangxi Autonomous Region	N25.61853°, E109.92517°	hp02	EF544256		R12	EF544330
L. liui	ZYCA109-2	19	Huaping (Site 05), Longsheng County, Guangxi Autonomous Region	N25.61853°, E109.92517°	hp2005v25	EF544257		R15, R26	EF544331, EF544332
L. liui	ZYC602	20	Zhangjiajie City, Hunan Province	N29.36941°, E110.49499°	zj01	EF544266		R38	EF544347
L. liui	ZYC603*	20	Zhangjiajie City, Hunan Province	N29.36941°, E110.49499°	zj02	KJ485620		—	—
L. liui	ZYC605*	20	Zhangjiajie City, Hunan Province	N29.36941°, E110.49499°	zj02	KJ485621		—	—
L. liui	ZYC606*	20	Zhangjiajie City, Hunan Province	N29.36941°, E110.49499°	zj02	KJ485622		—	—
L. liui	ZYC607*	20	Zhangjiajie City, Hunan Province	N29.36941°, E110.49499°	zj02	KJ485623		—	—
L. liui	ZYC608*	20	Zhangjiajie City, Hunan Province	N29.36941°, E110.49499°	zj02	KJ485624		—	—
L. liui	ZYC609*	20	Zhangjiajie City, Hunan Province	N29.36941°, E110.49499°	zj02	KJ485625		—	—
L. liui	ZYC610*	20	Zhangjiajie City, Hunan Province	N29.36941°, E110.49499°	zj02	KJ485626		—	—
L. liui	ZYC611*	20	Zhangjiajie City, Hunan Province	N29.36941°, E110.49499°	zj02	KJ485627		—	—
L. liui	ZYC612*	20	Zhangjiajie City, Hunan Province	N29.36941°, E110.49499°	zj02	KJ485628		—	—
L. liui	ZYC613*	20	Zhangjiajie City, Hunan Province	N29.36941°, E110.49499°	zj02	KJ485629		—	—
L. liui	ZYC614*	20	Zhangjiajie City, Hunan Province	N29.36941°, E110.49499°	zj12	KJ485630		—	—
L. liui	ZYC615*	20	Zhangjiajie City, Hunan Province	N29.36941°, E110.49499°	zj02	KJ485631		—	—
L. liui	ZYC616*	20	Zhangjiajie City, Hunan Province	N29.36941°, E110.49499°	zj12	KJ485632		—	—
L. liui	ZYC617*	20	Zhangjiajie City, Hunan Province	N29.36941°, E110.49499°	zj02	KJ485633		—	—
L. liui	ZYC618*	20	Zhangjiajie City, Hunan Province	N29.36941°, E110.49499°	zj02	KJ485634		—	—
L. liui	ZYC619*	20	Zhangjiajie City, Hunan Province	N29.36941°, E110.49499°	zj12	KJ485635		—	—
L. liui	ZYC620*	20	Zhangjiajie City, Hunan Province	N29.36941°, E110.49499°	zj02	KJ485636		—	—
L. liui	ZYC635*	20	Zhangjiajie City, Hunan Province	N29.36941°, E110.49499°	zj12	KJ485637		R38	KJ538920
L. liui	ZYC636	20	Zhangjiajie City, Hunan Province	N29.36941°, E110.49499°	zj02	EF544265		R38	EF544346
L. liui	20020871	20	Zhangjiajie City, Hunan Province	n.a	zj02	EF544264		R38	EF544345
L. liui	20030447	20	Zhangjiajie City, Hunan Province	n.a	zj02	KJ485638		R38	KJ538921
L. liui	20030448	20	Zhangjiajie City, Hunan Province	n.a	zj02	KJ485639		R38	KJ538922
L. liui	20030449	20	Zhangjiajie City, Hunan Province	n.a	zj02	KJ485640		R38	KJ538923
L. liui	20030450	20	Zhangjiajie City, Hunan Province	n.a	zj02	KJ485641		R38	KJ538924
L. liui	20030466	20	Zhangjiajie City, Hunan Province	n.a	zj02	KJ485642		R38	KJ538925
L. liui	ZYCA096-1	21	Jinxiu County (Site 1), Guangxi Autonomous Region	N24.11573°, E110.23448°	jx01	EF544253		R20, R30	EF544324, EF544325
L. liui	ZYCA096-2	21	Jinxiu County (Site 1), Guangxi Autonomous Region	N24.11573°, E110.23448°	jx01	EF544254		R31, R11	EF544326, EF544327
L. liui	ZYCA096-3	21	Jinxiu County (Site 1), Guangxi Autonomous Region	N24.11573°, E110.23448°	jx03	EF544255		R32, R33	EF544328, EF544329
L. liui	ZYCA096-4	21	Jinxiu County (Site 1), Guangxi Autonomous Region	N24.11573°, E110.23448°	jx04	KJ485561		—	—
L. liui	ZYCA096-5	21	Jinxiu County (Site 1), Guangxi Autonomous Region	N24.11573°, E110.23448°	jx01	KJ485562		—	—
L. liui	ZYCA096-6	21	Jinxiu County (Site 1), Guangxi Autonomous Region	N24.11573°, E110.23448°	jx03	KJ485563		—	—
L. liui	ZYCA096-7	21	Jinxiu County (Site 1), Guangxi Autonomous Region	N24.11573°, E110.23448°	jx07	KJ485564		—	—
L. liui	ZYCA096-8	21	Jinxiu County (Site 1), Guangxi Autonomous Region	N24.11573°, E110.23448°	jx04	KJ485565		—	—
L. liui	IOZCAS08817*	21	Jinxiu County (Site 2), Guangxi Autonomous Region	N24.10830°, E110.22853°	jx04	KJ485566		R32	KJ538900
L. liui	IOZCAS08818*	21	Jinxiu County (Site 2), Guangxi Autonomous Region	N24.10830°, E110.22853°	jx04	KJ485567		R34, R32	KJ538901, KJ538902
L. liui	IOZCAS08819*	21	Jinxiu County (Site 2), Guangxi Autonomous Region	N24.10830°, E110.22853°	jx11	KJ485568		R35, R31	KJ538903, KJ538904
L. liui	IOZCAS08820*	21	Jinxiu County (Site 2), Guangxi Autonomous Region	N24.10830°, E110.22853°	jx12	KJ485569		R26, R31	KJ538905, KJ538906
L. liui	IOZCAS08821*	21	Jinxiu County (Site 2), Guangxi Autonomous Region	N24.10830°, E110.22853°	jx07	KJ485570		—	—
L. liui	IOZCAS08822*	21	Jinxiu County (Site 2), Guangxi Autonomous Region	N24.10830°, E110.22853°	jx14	KJ485571		—	—
L. liui	IOZCAS08823*	21	Jinxiu County (Site 2), Guangxi Autonomous Region	N24.10830°, E110.22853°	jx04	KJ485572		—	—
L. liui	IOZCAS08824*	21	Jinxiu County (Site 2), Guangxi Autonomous Region	N24.10830°, E110.22853°	jx16	KJ485573		—	—
L. liui	IOZCAS08825*	21	Jinxiu County (Site 2), Guangxi Autonomous Region	N24.10830°, E110.22853°	jx04	KJ485574		—	—
L. liui	IOZCAS08826*	21	Jinxiu County (Site 2), Guangxi Autonomous Region	N24.10830°, E110.22853°	jx03	KJ485575		—	—
L. liui	IOZCAS08827*	21	Jinxiu County (Site 2), Guangxi Autonomous Region	N24.10830°, E110.22853°	jx04	KJ485576		—	—
L. liui	IOZCAS08828*	21	Jinxiu County (Site 2), Guangxi Autonomous Region	N24.10830°, E110.22853°	jx20	KJ485577		—	—
L. liui	IOZCAS08829*	21	Jinxiu County (Site 2), Guangxi Autonomous Region	N24.10830°, E110.22853°	jx14	KJ485578		—	—
L. liui	IOZCAS08830*	21	Jinxiu County (Site 2), Guangxi Autonomous Region	N24.10830°, E110.22853°	jx16	KJ485579		—	—
L. liui	IOZCAS08831*	21	Jinxiu County (Site 2), Guangxi Autonomous Region	N24.10830°, E110.22853°	jx03	KJ485580		—	—
L. liui	IOZCAS08832*	21	Jinxiu County (Site 2), Guangxi Autonomous Region	N24.10830°, E110.22853°	jx03	KJ485581		—	—
L. liui	IOZCAS08833*	21	Jinxiu County (Site 2), Guangxi Autonomous Region	N24.10830°, E110.22853°	jx20	KJ485582		—	—
L. liui	IOZCAS08834*	21	Jinxiu County (Site 2), Guangxi Autonomous Region	N24.10830°, E110.22853°	jx04	KJ485583		—	—
L. liui	IOZCAS08835*	21	Jinxiu County (Site 2), Guangxi Autonomous Region	N24.10830°, E110.22853°	jx20	KJ485584		—	—
L. liui	IOZCAS08836*	21	Jinxiu County (Site 2), Guangxi Autonomous Region	N24.10830°, E110.22853°	jx01	KJ485585		—	—
L. liui	IOZCAS08837*	21	Jinxiu County (Site 2), Guangxi Autonomous Region	N24.10830°, E110.22853°	jx03	KJ485586		—	—
L. liui	IOZCAS08838*	21	Jinxiu County (Site 2), Guangxi Autonomous Region	N24.10830°, E110.22853°	jx30	KJ485587		—	—
L. liui	IOZCAS08839*	21	Jinxiu County (Site 2), Guangxi Autonomous Region	N24.10830°, E110.22853°	jx01	KJ485588		—	—
L. liui	IOZCAS08840*	21	Jinxiu County (Site 2), Guangxi Autonomous Region	N24.10830°, E110.22853°	jx20	KJ485589		—	—
L. liui	IOZCAS08841*	21	Jinxiu County (Site 2), Guangxi Autonomous Region	N24.10830°, E110.22853°	jx33	KJ485590		—	—
L. liui	IOZCAS08842*	21	Jinxiu County (Site 2), Guangxi Autonomous Region	N24.10830°, E110.22853°	jx01	KJ485591		—	—
L. liui	IOZCAS08843*	21	Jinxiu County (Site 2), Guangxi Autonomous Region	N24.10830°, E110.22853°	jx04	KJ485592		—	—
L. liui	IOZCAS08844*	21	Jinxiu County (Site 2), Guangxi Autonomous Region	N24.10830°, E110.22853°	jx30	KJ485593		—	—
L. liui	IOZCAS08845*	21	Jinxiu County (Site 2), Guangxi Autonomous Region	N24.10830°, E110.22853°	jx33	KJ485594		—	—
L. liui	IOZCAS08846*	21	Jinxiu County (Site 2), Guangxi Autonomous Region	N24.10830°, E110.22853°	jx01	KJ485595		—	—
L. liui	IOZCAS08847*	21	Jinxiu County (Site 2), Guangxi Autonomous Region	N24.10830°, E110.22853°	jx12	KJ485596		—	—
L. liui	IOZCAS08848*	21	Jinxiu County (Site 2), Guangxi Autonomous Region	N24.10830°, E110.22853°	jx40	KJ485597		—	—
L. liui	IOZCAS08849*	21	Jinxiu County (Site 2), Guangxi Autonomous Region	N24.10830°, E110.22853°	jx04	KJ485598		—	—
L. liui	IOZCAS08850*	21	Jinxiu County (Site 2), Guangxi Autonomous Region	N24.10830°, E110.22853°	jx04	KJ485599		—	—
L. liui	IOZCAS08851*	21	Jinxiu County (Site 2), Guangxi Autonomous Region	N24.10830°, E110.22853°	jx01	KJ485600		—	—
L. liui	IOZCAS08852*	21	Jinxiu County (Site 2), Guangxi Autonomous Region	N24.10830°, E110.22853°	jx04	KJ485601		—	—
L. liui	IOZCAS08853*	21	Jinxiu County (Site 2), Guangxi Autonomous Region	N24.10830°, E110.22853°	jx40	KJ485602		—	—
L. liui	IOZCAS08854*	21	Jinxiu County (Site 2), Guangxi Autonomous Region	N24.10830°, E110.22853°	jx04	KJ485603		—	—
L. liui	IOZCAS08855*	21	Jinxiu County (Site 2), Guangxi Autonomous Region	N24.10830°, E110.22853°	jx33	KJ485604		—	—
L. liui	IOZCAS08856*	21	Jinxiu County (Site 2), Guangxi Autonomous Region	N24.10830°, E110.22853°	jx01	KJ485605		—	—
L. liui	IOZCAS08857*	21	Jinxiu County (Site 2), Guangxi Autonomous Region	N24.10830°, E110.22853°	jx04	KJ485606		—	—
L. liui	IOZCAS08690*	22	Damingshan, Shanglin County, Guangxi Autonomous Region	N23.41125º, E108.50612º	dm01	KJ485643		—	—
L. liui	IOZCAS08691*	22	Damingshan, Shanglin County, Guangxi Autonomous Region	N23.41125º, E108.50612º	dm02	KJ485644		—	—
L. liui	IOZCAS08692*	22	Damingshan, Shanglin County, Guangxi Autonomous Region	N23.41125º, E108.50612º	dm01	KJ485645		R39	KJ538926
L. liui	IOZCAS08693*	22	Damingshan, Shanglin County, Guangxi Autonomous Region	N23.41125º, E108.50612º	dm02	KJ485646		R39	KJ538927
L. liui	IOZCAS08694*	22	Damingshan, Shanglin County, Guangxi Autonomous Region	N23.41125º, E108.50612º	dm01	KJ485647		R39	KJ538928
L. liui	IOZCAS08695*	22	Damingshan, Shanglin County, Guangxi Autonomous Region	N23.41125º, E108.50612º	dm01	KJ485648		R39	KJ538929
L. liui	IOZCAS08696*	22	Damingshan, Shanglin County, Guangxi Autonomous Region	N23.41125º, E108.50612º	dm01	KJ485649		—	—
L. liui	IOZCAS08697*	22	Damingshan, Shanglin County, Guangxi Autonomous Region	N23.41125º, E108.50612º	dm08	KJ485650		—	—
L. liui	IOZCAS08698*	22	Damingshan, Shanglin County, Guangxi Autonomous Region	N23.41125º, E108.50612º	dm02	KJ485651		—	—
L. liui	IOZCAS08699*	22	Damingshan, Shanglin County, Guangxi Autonomous Region	N23.41125º, E108.50612º	dm01	KJ485652		—	—
L. liui	IOZCAS08700*	22	Damingshan, Shanglin County, Guangxi Autonomous Region	N23.41125º, E108.50612º	dm02	KJ485653		—	—
L. liui	IOZCAS08789*	22	Damingshan, Shanglin County, Guangxi Autonomous Region	N23.41125º, E108.50612º	dm08	KJ485654		—	—
L. liui	IOZCAS08790*	22	Damingshan, Shanglin County, Guangxi Autonomous Region	N23.41125º, E108.50612º	dm01	KJ485655		—	—
L. liui	IOZCAS08791*	22	Damingshan, Shanglin County, Guangxi Autonomous Region	N23.41125º, E108.50612º	dm02	KJ485656		—	—
L. liui	IOZCAS08792*	22	Damingshan, Shanglin County, Guangxi Autonomous Region	N23.41125º, E108.50612º	dm02	KJ485657		—	—
L. liui	IOZCAS08793*	22	Damingshan, Shanglin County, Guangxi Autonomous Region	N23.41125º, E108.50612º	dm01	KJ485658		—	—
L. liui	IOZCAS08794*	22	Damingshan, Shanglin County, Guangxi Autonomous Region	N23.41125º, E108.50612º	dm02	KJ485659		—	—
L. liui	IOZCAS08795*	22	Damingshan, Shanglin County, Guangxi Autonomous Region	N23.41125º, E108.50612º	dm02	KJ485660		—	—
L. liui	IOZCAS08796*	22	Damingshan, Shanglin County, Guangxi Autonomous Region	N23.41125º, E108.50612º	dm02	KJ485661		—	—
L. liui	IOZCAS08797*	22	Damingshan, Shanglin County, Guangxi Autonomous Region	N23.41125º, E108.50612º	dm01	KJ485662		—	—
L. liui	IOZCAS08798*	22	Damingshan, Shanglin County, Guangxi Autonomous Region	N23.41125º, E108.50612º	dm21	KJ485663		—	—
L. liui	IOZCAS08799*	22	Damingshan, Shanglin County, Guangxi Autonomous Region	N23.41125º, E108.50612º	dm01	KJ485664		—	—
L. liui	IOZCAS08800*	22	Damingshan, Shanglin County, Guangxi Autonomous Region	N23.41125º, E108.50612º	dm01	KJ485665		—	—
L. liui	IOZCAS08801*	22	Damingshan, Shanglin County, Guangxi Autonomous Region	N23.41125º, E108.50612º	dm01	KJ485666		—	—
L. liui	IOZCAS08802*	22	Damingshan, Shanglin County, Guangxi Autonomous Region	N23.41125º, E108.50612º	dm01	KJ485667		—	—
L. liui	IOZCAS08803*	22	Damingshan, Shanglin County, Guangxi Autonomous Region	N23.41125º, E108.50612º	dm01	KJ485668		—	—
L. liui	IOZCAS08804*	22	Damingshan, Shanglin County, Guangxi Autonomous Region	N23.41125º, E108.50612º	dm01	KJ485669		—	—
L. liui	IOZCAS08805*	22	Damingshan, Shanglin County, Guangxi Autonomous Region	N23.41125º, E108.50612º	dm01	KJ485670		—	—
L. liui	IOZCAS08806*	22	Damingshan, Shanglin County, Guangxi Autonomous Region	N23.41125º, E108.50612º	dm02	KJ485671		—	—
L. liui	IOZCAS08807*	22	Damingshan, Shanglin County, Guangxi Autonomous Region	N23.41125º, E108.50612º	dm30	KJ485672		—	—
L. liui	IOZCAS08808*	22	Damingshan, Shanglin County, Guangxi Autonomous Region	N23.41125º, E108.50612º	dm01	KJ485673		—	—
L. liui	IOZCAS08809*	22	Damingshan, Shanglin County, Guangxi Autonomous Region	N23.41125º, E108.50612º	dm01	KJ485674		—	—
L. liui	IOZCAS08810*	22	Damingshan, Shanglin County, Guangxi Autonomous Region	N23.41125º, E108.50612º	dm30	KJ485675		—	—
L. liui	IOZCAS08811*	22	Damingshan, Shanglin County, Guangxi Autonomous Region	N23.41125º, E108.50612º	dm08	KJ485676		—	—
L. liui	IOZCAS08812*	22	Damingshan, Shanglin County, Guangxi Autonomous Region	N23.41125º, E108.50612º	dm02	KJ485677		—	—
L. liui	IOZCAS08813*	22	Damingshan, Shanglin County, Guangxi Autonomous Region	N23.41125º, E108.50612º	dm01	KJ485678		—	—
L. liui	IOZCAS08814*	22	Damingshan, Shanglin County, Guangxi Autonomous Region	N23.41125º, E108.50612º	dm02	KJ485679		—	—
L. liui	IOZCAS08815*	22	Damingshan, Shanglin County, Guangxi Autonomous Region	N23.41125º, E108.50612º	dm38	KJ485680		—	—
L. liui	IOZCAS08816*	22	Damingshan, Shanglin County, Guangxi Autonomous Region	N23.41125º, E108.50612º	dm01	KJ485681		—	—
L. liui	IOZCAS08860	22	Damingshan, Shanglin County, Guangxi Autonomous Region	N23.41093º, E108.51042º	dm01	KJ485682		—	—
L. leishanense	IOZCAS07980-1*	23	Yuanbaoshan, Rongshui County, Guangxi Autonomous Region	N25.42272°, E109.14743°	yb01	KJ485251		—	—
L. leishanense	IOZCAS07980-2*	23	Yuanbaoshan, Rongshui County, Guangxi Autonomous Region	N25.42272°, E109.14743°	yb01	KJ485252		—	—
L. leishanense	IOZCAS07980-3*	23	Yuanbaoshan, Rongshui County, Guangxi Autonomous Region	N25.42272°, E109.14743°	yb03	KJ485253		—	—
L. leishanense	IOZCAS07980-4*	23	Yuanbaoshan, Rongshui County, Guangxi Autonomous Region	N25.42272°, E109.14743°	yb01	KJ485255		—	—
L. leishanense	IOZCAS07980-5*	23	Yuanbaoshan, Rongshui County, Guangxi Autonomous Region	N25.42272°, E109.14743°	yb05	KJ485254		R07, R11	KJ538838, KJ538839
L. leishanense	IOZCAS07980-6*	23	Yuanbaoshan, Rongshui County, Guangxi Autonomous Region	N25.42272°, E109.14743°	yb01	KJ485256		R11, R12	KJ538840, KJ538841
L. leishanense	IOZCAS07980-7*	23	Yuanbaoshan, Rongshui County, Guangxi Autonomous Region	N25.42272°, E109.14743°	yb05	KJ485257		R11, R13	KJ538842, KJ538843
L. leishanense	IOZCAS07980-8*	23	Yuanbaoshan, Rongshui County, Guangxi Autonomous Region	N25.42272°, E109.14743°	yb01	KJ485258		R13, R11	KJ538844, KJ538845
L. leishanense	IOZCAS07980-9*	23	Yuanbaoshan, Rongshui County, Guangxi Autonomous Region	N25.42272°, E109.14743°	yb01	KJ485259		—	—
L. leishanense	IOZCAS07980-10*	23	Yuanbaoshan, Rongshui County, Guangxi Autonomous Region	N25.42272°, E109.14743°	yb01	KJ485260		—	—
L. leishanense	IOZCAS07980-11*	23	Yuanbaoshan, Rongshui County, Guangxi Autonomous Region	N25.42272°, E109.14743°	yb01	KJ485261		—	—
L. leishanense	IOZCAS07980-12*	23	Yuanbaoshan, Rongshui County, Guangxi Autonomous Region	N25.42272°, E109.14743°	yb01	KJ485262		—	—
L. leishanense	IOZCAS07980-13*	23	Yuanbaoshan, Rongshui County, Guangxi Autonomous Region	N25.42272°, E109.14743°	yb01	KJ485263		—	—
L. leishanense	IOZCAS07980-14*	23	Yuanbaoshan, Rongshui County, Guangxi Autonomous Region	N25.42272°, E109.14743°	yb03	KJ485264		—	—
L. leishanense	IOZCAS07980-15*	23	Yuanbaoshan, Rongshui County, Guangxi Autonomous Region	N25.42272°, E109.14743°	yb05	KJ485265		—	—
L. leishanense	IOZCAS07980-16*	23	Yuanbaoshan, Rongshui County, Guangxi Autonomous Region	N25.42272°, E109.14743°	yb03	KJ485266		—	—
L. leishanense	IOZCAS07980-17*	23	Yuanbaoshan, Rongshui County, Guangxi Autonomous Region	N25.42272°, E109.14743°	yb01	KJ485267		—	—
L. leishanense	IOZCAS07980-18*	23	Yuanbaoshan, Rongshui County, Guangxi Autonomous Region	N25.42272°, E109.14743°	yb18	KJ485268		—	—
L. leishanense	IOZCAS07980-19*	23	Yuanbaoshan, Rongshui County, Guangxi Autonomous Region	N25.42272°, E109.14743°	yb01	KJ485269		—	—
L. leishanense	IOZCAS07980-20*	23	Yuanbaoshan, Rongshui County, Guangxi Autonomous Region	N25.42272°, E109.14743°	yb01	KJ485270		—	—
L. leishanense	IOZCAS07980-21*	23	Yuanbaoshan, Rongshui County, Guangxi Autonomous Region	N25.42272°, E109.14743°	yb21	KJ485271		—	—
L. leishanense	IOZCAS07980-22*	23	Yuanbaoshan, Rongshui County, Guangxi Autonomous Region	N25.42272°, E109.14743°	yb01	KJ485272		—	—
L. leishanense	IOZCAS07980-23*	23	Yuanbaoshan, Rongshui County, Guangxi Autonomous Region	N25.42272°, E109.14743°	yb05	KJ485273		—	—
L. leishanense	IOZCAS07980-24*	23	Yuanbaoshan, Rongshui County, Guangxi Autonomous Region	N25.42272°, E109.14743°	yb01	KJ485274		—	—
L. leishanense	IOZCAS07980-25*	23	Yuanbaoshan, Rongshui County, Guangxi Autonomous Region	N25.42272°, E109.14743°	yb01	KJ485275		—	—
L. leishanense	IOZCAS07980-26*	23	Yuanbaoshan, Rongshui County, Guangxi Autonomous Region	N25.42272°, E109.14743°	yb05	KJ485276		—	—
L. leishanense	IOZCAS07980-27*	23	Yuanbaoshan, Rongshui County, Guangxi Autonomous Region	N25.42272°, E109.14743°	yb01	KJ485277		—	—
L. leishanense	IOZCAS07980-28*	23	Yuanbaoshan, Rongshui County, Guangxi Autonomous Region	N25.42272°, E109.14743°	yb05	KJ485278		—	—
L. leishanense	IOZCAS07980-29*	23	Yuanbaoshan, Rongshui County, Guangxi Autonomous Region	N25.42272°, E109.14743°	yb01	KJ485279		—	—
L. leishanense	IOZCAS07980-30*	23	Yuanbaoshan, Rongshui County, Guangxi Autonomous Region	N25.42272°, E109.14743°	yb01	KJ485280		—	—
L. leishanense	IOZCAS07980-31*	23	Yuanbaoshan, Rongshui County, Guangxi Autonomous Region	N25.42272°, E109.14743°	yb01	KJ485281		—	—
L. leishanense	IOZCAS07980-32*	23	Yuanbaoshan, Rongshui County, Guangxi Autonomous Region	N25.42272°, E109.14743°	yb05	KJ485282		—	—
L. leishanense	IOZCAS07980-33*	23	Yuanbaoshan, Rongshui County, Guangxi Autonomous Region	N25.42272°, E109.14743°	yb01	KJ485283		—	—
L. leishanense	IOZCAS07980-34*	23	Yuanbaoshan, Rongshui County, Guangxi Autonomous Region	N25.42272°, E109.14743°	yb05	KJ485284		—	—
L. leishanense	IOZCAS07980-35*	23	Yuanbaoshan, Rongshui County, Guangxi Autonomous Region	N25.42272°, E109.14743°	yb01	KJ485285		—	—
L. leishanense	IOZCAS07980-36*	23	Yuanbaoshan, Rongshui County, Guangxi Autonomous Region	N25.42272°, E109.14743°	yb36	KJ485286		—	—
L. leishanense	IOZCAS07980-37*	23	Yuanbaoshan, Rongshui County, Guangxi Autonomous Region	N25.42272°, E109.14743°	yb01	KJ485287		—	—
L. leishanense	IOZCAS07980-38*	23	Yuanbaoshan, Rongshui County, Guangxi Autonomous Region	N25.42272°, E109.14743°	yb05	KJ485288		—	—
L. leishanense	IOZCAS07980-39*	23	Yuanbaoshan, Rongshui County, Guangxi Autonomous Region	N25.42272°, E109.14743°	yb01	KJ485289		—	—
L. leishanense	IOZCAS07980-40*	23	Yuanbaoshan, Rongshui County, Guangxi Autonomous Region	N25.42272°, E109.14743°	yb01	KJ485290		—	—
L. leishanense	IOZCAS07980-41*	23	Yuanbaoshan, Rongshui County, Guangxi Autonomous Region	N25.42272°, E109.14743°	yb01	KJ485291		—	—
L. leishanense	IOZCAS07987-1*	24	Gunbeilaoshan, Rongshui County, Guangxi Autonomous Region	N25.44575°, E108.77965°	gb01	KJ485292		R14, R13	KJ538846, KJ538847
L. leishanense	IOZCAS07987-2*	24	Gunbeilaoshan, Rongshui County, Guangxi Autonomous Region	N25.44575°, E108.77965°	gb02	KJ485293		R15	KJ538848
L. leishanense	IOZCAS07987-3*	24	Gunbeilaoshan, Rongshui County, Guangxi Autonomous Region	N25.44575°, E108.77965°	yb01	KJ485294		R07, R15	KJ538849, KJ538850
L. leishanense	IOZCAS07987-4*	24	Gunbeilaoshan, Rongshui County, Guangxi Autonomous Region	N25.44575°, E108.77965°	gb04	KJ485295		R14, R16	KJ538851, KJ538852
L. leishanense	IOZCAS07987-5*	24	Gunbeilaoshan, Rongshui County, Guangxi Autonomous Region	N25.44575°, E108.77965°	yb01	KJ485296		—	—
L. leishanense	IOZCAS07987-6*	24	Gunbeilaoshan, Rongshui County, Guangxi Autonomous Region	N25.44575°, E108.77965°	gb02	KJ485297		—	—
L. leishanense	IOZCAS07987-7*	24	Gunbeilaoshan, Rongshui County, Guangxi Autonomous Region	N25.44575°, E108.77965°	yb01	KJ485298		—	—
L. leishanense	IOZCAS07987-8*	24	Gunbeilaoshan, Rongshui County, Guangxi Autonomous Region	N25.44575°, E108.77965°	yb01	KJ485299		—	—
L. leishanense	IOZCAS07987-9*	24	Gunbeilaoshan, Rongshui County, Guangxi Autonomous Region	N25.44575°, E108.77965°	gb01	KJ485300		—	—
L. leishanense	IOZCAS07987-10*	24	Gunbeilaoshan, Rongshui County, Guangxi Autonomous Region	N25.44575°, E108.77965°	gb02	KJ485301		—	—
L. leishanense	IOZCAS07987-11*	24	Gunbeilaoshan, Rongshui County, Guangxi Autonomous Region	N25.44575°, E108.77965°	gb02	KJ485302		—	—
L. leishanense	IOZCAS07987-12*	24	Gunbeilaoshan, Rongshui County, Guangxi Autonomous Region	N25.44575°, E108.77965°	gb12	KJ485303		—	—
L. leishanense	IOZCAS07987-13*	24	Gunbeilaoshan, Rongshui County, Guangxi Autonomous Region	N25.44575°, E108.77965°	yb01	KJ485304		—	—
L. leishanense	IOZCAS07987-14*	24	Gunbeilaoshan, Rongshui County, Guangxi Autonomous Region	N25.44575°, E108.77965°	yb01	KJ485305		—	—
L. leishanense	IOZCAS07987-15*	24	Gunbeilaoshan, Rongshui County, Guangxi Autonomous Region	N25.44575°, E108.77965°	yb01	KJ485306		—	—
L. leishanense	IOZCAS07987-16*	24	Gunbeilaoshan, Rongshui County, Guangxi Autonomous Region	N25.44575°, E108.77965°	yb01	KJ485307		—	—
L. leishanense	IOZCAS07987-17*	24	Gunbeilaoshan, Rongshui County, Guangxi Autonomous Region	N25.44575°, E108.77965°	gb02	KJ485308		—	—
L. leishanense	IOZCAS07987-18*	24	Gunbeilaoshan, Rongshui County, Guangxi Autonomous Region	N25.44575°, E108.77965°	gb02	KJ485309		—	—
L. leishanense	IOZCAS07987-19*	24	Gunbeilaoshan, Rongshui County, Guangxi Autonomous Region	N25.44575°, E108.77965°	yb01	KJ485310		—	—
L. leishanense	IOZCAS07987-20*	24	Gunbeilaoshan, Rongshui County, Guangxi Autonomous Region	N25.44575°, E108.77965°	yb01	KJ485311		—	—
L. leishanense	IOZCAS07987-21*	24	Gunbeilaoshan, Rongshui County, Guangxi Autonomous Region	N25.44575°, E108.77965°	yb01	KJ485312		—	—
L. leishanense	IOZCAS07987-22*	24	Gunbeilaoshan, Rongshui County, Guangxi Autonomous Region	N25.44575°, E108.77965°	yb01	KJ485313		—	—
L. leishanense	IOZCAS07987-23*	24	Gunbeilaoshan, Rongshui County, Guangxi Autonomous Region	N25.44575°, E108.77965°	gb12	KJ485314		—	—
L. leishanense	IOZCAS07987-24*	24	Gunbeilaoshan, Rongshui County, Guangxi Autonomous Region	N25.44575°, E108.77965°	gb04	KJ485315		—	—
L. leishanense	IOZCAS07987-25*	24	Gunbeilaoshan, Rongshui County, Guangxi Autonomous Region	N25.44575°, E108.77965°	gb02	KJ485316		—	—
L. leishanense	IOZCAS07987-26*	24	Gunbeilaoshan, Rongshui County, Guangxi Autonomous Region	N25.44575°, E108.77965°	gb02	KJ485317		—	—
L. leishanense	IOZCAS07987-27*	24	Gunbeilaoshan, Rongshui County, Guangxi Autonomous Region	N25.44575°, E108.77965°	gb04	KJ485318		—	—
L. leishanense	IOZCAS07987-28*	24	Gunbeilaoshan, Rongshui County, Guangxi Autonomous Region	N25.44575°, E108.77965°	yb01	KJ485319		—	—
L. leishanense	IOZCAS07987-29*	24	Gunbeilaoshan, Rongshui County, Guangxi Autonomous Region	N25.44575°, E108.77965°	yb01	KJ485320		—	—
L. leishanense	IOZCAS07987-30*	24	Gunbeilaoshan, Rongshui County, Guangxi Autonomous Region	N25.44575°, E108.77965°	yb01	KJ485321		—	—
L. leishanense	IOZCAS07987-31*	24	Gunbeilaoshan, Rongshui County, Guangxi Autonomous Region	N25.44575°, E108.77965°	gb04	KJ485322		—	—
L. leishanense	IOZCAS07987-32*	24	Gunbeilaoshan, Rongshui County, Guangxi Autonomous Region	N25.44575°, E108.77965°	gb02	KJ485323		—	—
L. leishanense	IOZCAS07987-33*	24	Gunbeilaoshan, Rongshui County, Guangxi Autonomous Region	N25.44575°, E108.77965°	gb12	KJ485324		—	—
L. leishanense	IOZCAS07987-34*	24	Gunbeilaoshan, Rongshui County, Guangxi Autonomous Region	N25.44575°, E108.77965°	gb02	KJ485325		—	—
L. leishanense	IOZCAS07987-35*	24	Gunbeilaoshan, Rongshui County, Guangxi Autonomous Region	N25.44575°, E108.77965°	gb02	KJ485326		—	—
L. leishanense	IOZCAS07987-36*	24	Gunbeilaoshan, Rongshui County, Guangxi Autonomous Region	N25.44575°, E108.77965°	yb01	KJ485327		—	—
L. leishanense	IOZCAS07987-37*	24	Gunbeilaoshan, Rongshui County, Guangxi Autonomous Region	N25.44575°, E108.77965°	gb37	KJ485328		—	—
L. leishanense	IOZCAS07987-38*	24	Gunbeilaoshan, Rongshui County, Guangxi Autonomous Region	N25.44575°, E108.77965°	yb01	KJ485329		—	—
L. leishanense	IOZCAS07987-39*	24	Gunbeilaoshan, Rongshui County, Guangxi Autonomous Region	N25.44575°, E108.77965°	gb02	KJ485330		—	—
L. leishanense	IOZCAS07987-40*	24	Gunbeilaoshan, Rongshui County, Guangxi Autonomous Region	N25.44575°, E108.77965°	gb04	KJ485331		—	—
L. leishanense	IOZCAS07987-41*	24	Gunbeilaoshan, Rongshui County, Guangxi Autonomous Region	N25.44575°, E108.77965°	yb01	KJ485332		—	—
L. leishanense	IOZCAS07987-42*	24	Gunbeilaoshan, Rongshui County, Guangxi Autonomous Region	N25.44575°, E108.77965°	yb01	KJ485333		—	—
L. leishanense	IOZCAS07987-43*	24	Gunbeilaoshan, Rongshui County, Guangxi Autonomous Region	N25.44575°, E108.77965°	yb01	KJ485334		—	—
L. leishanense	IOZCAS07987-44*	24	Gunbeilaoshan, Rongshui County, Guangxi Autonomous Region	N25.44575°, E108.77965°	yb01	KJ485335		—	—
L. leishanense	IOZCAS07987-45*	24	Gunbeilaoshan, Rongshui County, Guangxi Autonomous Region	N25.44575°, E108.77965°	yb01	KJ485336		—	—
L. leishanense	IOZCAS07987-46*	24	Gunbeilaoshan, Rongshui County, Guangxi Autonomous Region	N25.44575°, E108.77965°	yb01	KJ485337		—	—
L. leishanense	IOZCAS07987-47*	24	Gunbeilaoshan, Rongshui County, Guangxi Autonomous Region	N25.44575°, E108.77965°	gb02	KJ485338		—	—
L. leishanense	IOZCAS07987-48*	24	Gunbeilaoshan, Rongshui County, Guangxi Autonomous Region	N25.44575°, E108.77965°	yb01	KJ485339		—	—
L. leishanense	IOZCAS07987-49*	24	Gunbeilaoshan, Rongshui County, Guangxi Autonomous Region	N25.44575°, E108.77965°	yb01	KJ485340		—	—
L. leishanense	IOZCAS07987-50*	24	Gunbeilaoshan, Rongshui County, Guangxi Autonomous Region	N25.44575°, E108.77965°	yb01	KJ485341		—	—
L. leishanense	IOZCAS07862*	25	Leigongshan (Site A), Leishan County, Guizhou Province	n.a	leA01	KJ485683		R14, R11	KJ538930, KJ538931
L. leishanense	IOZCAS2777-1*	25	Leigongshan (Site B), Leishan County, Guizhou Province	N26.39830°, E108.29438°	leA01	EF544248		R11, R14	EF544313, EF544312
L. leishanense	IOZCAS2777-2*	25	Leigongshan (Site B), Leishan County, Guizhou Province	N26.39830°, E108.29438°	leA01	KJ485684		R14, R11	KJ538932, KJ538933
L. leishanense	XM593*	25	Leigongshan (Site C), Leishan County, Guizhou Province	n.a	leC01	KJ485685		R14, R07	KJ538934, KJ538935
L. leishanense	XM594*	25	Leigongshan (Site C), Leishan County, Guizhou Province	n.a	leA01	KJ485686		R07, R14	KJ538936, KJ538937
L. leishanense	ZYCA011-1*	25	Leigongshan (Site D), Leishan County, Guizhou Province	N26.37495°, E108.22432°	leA01	KJ485687		R14	KJ538938
L. leishanense	ZYCA011-2*	25	Leigongshan (Site D), Leishan County, Guizhou Province	N26.37495°, E108.22432°	leA01	KJ485688		R14, R07	KJ538939, KJ538940
L. leishanense	ZYCA015-1*	25	Leigongshan (Site E), Leishan County, Guizhou Province	N26.38477°, E108.25175°	leA01	KJ485689		R14	KJ538941
L. leishanense	ZYCA015-2*	25	Leigongshan (Site E), Leishan County, Guizhou Province	N26.38477°, E108.25175°	leA01	KJ485690		R40, R11	KJ538942, KJ538943
L. leishanense	ZYCA015-3*	25	Leigongshan (Site E), Leishan County, Guizhou Province	N26.38477°, E108.25175°	leA01	KJ485691		R16, R14	KJ538944, KJ538945
L. leishanense	ZYCA015-4*	25	Leigongshan (Site E), Leishan County, Guizhou Province	N26.38477°, E108.25175°	leA01	KJ485692		R07, R11	KJ538946, KJ538947
L. leishanense	ZYCA019*	25	Leigongshan (Site E), Leishan County, Guizhou Province	N26.38477°, E108.25175°	leE05	KJ485693		R41	KJ538948
L. leishanense	ZYCA020*	25	Leigongshan (Site E), Leishan County, Guizhou Province	N26.38477°, E108.25175°	leA01	EF544247		—	—
L. leishanense	ZYCA021*	25	Leigongshan (Site E), Leishan County, Guizhou Province	N26.38477°, E108.25175°	leA01	KJ485694		—	—
L. leishanense	ZYCA022*	25	Leigongshan (Site E), Leishan County, Guizhou Province	N26.38477°, E108.25175°	leA01	EF544246		R07, R41	EF544311, KJ538949
L. leishanense	ZYCA035*	25	Leigongshan (Site F), Leishan County, Guizhou Province	N26.39305°, E108.27507°	leF01	KJ485695		—	—
L. leishanense	ZYCA036	25	Leigongshan (Site F), Leishan County, Guizhou Province	N26.39305°, E108.27507°	leA01	KJ485696		—	—
L. boringii	IOZCAS2876-2	n/a	Qingchengshan, Dujiangyan City, Sichuan Province	N30.93°, E103.47°	EF544281	EF544281		—	—
L. boringii	IOZCAS2883	n/a	Hupingshan, Shimen County, Hunan Province	N30.10140°, E110.82733°	EF544282	EF544282		—	—
L. ngoclinhense	ROMFS39612	n/a	Ngoc Linh	N15.08°, E107.95°	—	—		n/a	EF544360
L. xanthospilum	ROM32185	n/a	Tram Lap	N14.4400°, E108.5495°	—	—		n/a	EF544315

## Sheet: Table S2
Table S2 Coordinates used for ecological niche modeling.
Species	Longitude	Latitude
Leptobrachium liui	117.636	27.737
	117.693	27.814
	116.929	26.7775
	118.93	28.3607
	118.856	28.3547
	119.198	27.9119
	114.081	26.4968
	114.101	26.5449
	113.697	25.9728
	113.716	25.9782
	114.003	25.8481
	114.008	25.8129
	112.957	24.9679
	111.334	25.5603
	110.234	24.1157
	110.465	25.9118
	110.449	25.9059
	109.925	25.6185
	109.913	25.6055
	111.03	26.4033
	110.578	26.2795
	110.726	26.0529
	110.495	29.3694
	108.506	23.4112
L. leishanense	108.294	26.3983
	108.224	26.3749
	108.252	26.3848
	109.147	25.4227
	108.78	25.4458

## Sheet: Table S3
Table S3 Summary of the STRUCTURE runs using the 8-loci data. K: number of clusters; n: number of the best runs with the highest likelihood scores used for calculating; α: parameter for degree of admixture, small α implies that most individuals are from one population or another, while α > 1 suggests that most individuals are admixed. Ln'(K) = mean(LnP(K)) - mean(LnP(K-1)). |Ln''(K)| = |Ln'(K+1) …
Data	K	n	Mean LnP(K)	Stdev LnP(K)	Ln'(K)	|Ln''(K)|	Delta K	Mean α
all 24 sampling sites	1	10	-33766.2	0.707107	—	—	—	—
	2	10	-29753.2	0.3093	4013.03	1693.55	5475.42	0.03058
	3	10	-27433.7	128.261	2319.48	860.94	6.71239	0.02978
	4	10	-25975.2	25.6646	1458.54	74.88	2.91763	0.02896
	5	10	-24591.5	33.1881	1383.66	269.39	8.11707	0.0285
	6	10	-23477.2	56.6147	1114.27	526.11	9.29282	0.02814
	7	10	-22889.1	64.9601	588.16	280.24	4.31403	0.0279
	8	10	-22581.1	61.4516	307.92	102.89	1.67433	0.02791
	9	10	-22170.3	62.8094	410.81	220.3	3.50744	0.02793
	10	10	-21979.8	116.069	190.51	140.14	1.20739	0.02789
	11	10	-21929.5	156.148	50.37	96.05	0.615123	0.02796
	12	10	-21783	158.879	146.42	62.04	0.390486	0.02807
	13	10	-21698.7	204.719	84.38	11.25	0.054953	0.02805
	14	10	-21603	97.6582	95.63	87.89	0.899976	0.02818
	15	10	-21419.5	244.179	183.52	108.84	0.445739	0.02816
	16	10	-21127.1	208.958	292.36	261.47	1.2513	0.02823
	17	10	-21096.2	126.592	30.89	79.78	0.630214	0.02825
	18	10	-21145.1	149.062	-48.89	313.69	2.10442	0.0284
	19	10	-20880.3	154.809	264.8	430.56	2.78123	0.02841
	20	10	-21046.1	168.379	-165.76	436.76	2.59392	0.02855
	21	10	-20775.1	128.876	271	110.86	0.860204	0.02856
	22	10	-20615	231.659	160.14	483.56	2.08738	0.02871
	23	10	-20938.4	290.447	-323.42	672.07	2.31391	0.02874
	24	10	-20589.7	259.33	348.65	508.76	1.96183	0.02884
	25	10	-20749.8	298.617	-160.11	—	—	0.02881
sampling sites 1-11	1	10	-12717	0.094868	—	—	—	—
	2	10	-10342.8	0.424788	2374.21	993.34	2338.44	0.02939
	3	10	-8961.89	0.703088	1380.87	917.31	1304.69	0.02829
	4	10	-8498.33	1.3367	463.56	93.69	70.0903	0.02865
	5	10	-8128.46	1.37048	369.87	114.93	83.861	0.02854
	6	10	-7873.52	44.7444	254.94	47.82	1.06874	0.02844
	7	10	-7666.4	59.7217	207.12	164.4	2.75277	0.02799
	8	10	-7623.68	140.715	42.72	83.34	0.59226	0.02826
	9	10	-7664.3	193.888	-40.62	234.25	1.20817	0.02841
	10	10	-7470.67	57.4296	193.63	378.95	6.59851	0.02828
	11	10	-7655.99	174.702	-185.32	324.98	1.8602	0.02857
	12	10	-7516.33	90.9255	139.66	—	—	0.0286
sampling sites 12, 13, 15-25	1	10	-16965.5	0.295146	—	—	—	—
	2	10	-15550.4	20.7237	1415.13	316.19	15.2574	0.03354
	3	10	-14451.5	61.996	1098.94	437.37	7.05481	0.03212
	4	10	-13789.9	71.0231	661.57	239.91	3.37791	0.03025
	5	10	-13368.2	1.48788	421.66	107.13	72.0019	0.03025
	6	10	-13053.7	48.4044	314.53	141	2.91296	0.03011
	7	10	-12880.2	84.8648	173.53	54.68	0.644319	0.03065
	8	10	-12761.3	4.02907	118.85	20.39	5.06072	0.03106
	9	10	-12622.1	98.0908	139.24	64.34	0.655923	0.03075
	10	10	-12547.2	7.56269	74.9	139	18.3797	0.03079
	11	10	-12333.3	118.718	213.9	239.04	2.01352	0.03063
	12	10	-12358.4	124.658	-25.14	111.37	0.893408	0.03081
	13	10	-12272.2	165.852	86.23	68.09	0.410546	0.03076
	14	10	-12254.1	129.405	18.14	—	—	0.0309

## Sheet: Table S4
Table S4 Within-population genetic diversity. n: number of individuals for the microsatellite analysis or number of nad1 and rag1 sequences; Ar: rarefied allelic richness (n = 8); PAr: rarefied private allelic richness (n = 8); He: expected heterozygosity; h: number of haplotypes; Hd: haplotype diversity; π: average number of pairwise nucleotide differences.
Distribution region	Sampling site	Microsatellite (8 loci)					Mitochondrial nad1					Nuclear rag1
		n	He	Ar	PAr		n	h	Hd	π		n	h	Hd	π
EE	1	57	0.37	2.76	0		57	3	0.62	0.7		8	1	0	0
	2	16	0.38	2.75	0		18	3	0.52	0.6		4	1	0	0
	3	46	0.41	2.64	0		46	5	0.42	0.5		8	1	0	0
	4	8	0.41	2.75	0		10	1	0	0		4	1	0	0
	1-4 (mean)	-	0.3925	2.725	0		-	3	0.39	0.45		-	1	0	0
EW	5	38	0.55	4.02	0.17		55	10	0.64	2.2		12	3	0.67	2.5
	6	43	0.5	3.54	0.1		43	6	0.79	2.9		8	4	0.64	2.6
	7	39	0.37	2.18	0.13		39	1	0	0		8	1	0	0
	5-7 (mean)	-	0.473333	3.24667	0.133333		-	5.66667	0.476667	1.7		-	2.66667	0.436667	1.7
WE	8	52	0.67	4.77	0.28		52	4	0.63	0.8		8	1	0	0
	9	43	0.72	5.57	0.28		45	5	0.66	1.2		12	4	0.65	0.8
	10	44	0.55	4.33	0.31		48	5	0.61	1.9		8	4	0.64	2.1
	11	34	0.52	3.72	0.24		53	4	0.62	1.8		8	2	0.43	1.7
	8-11 (mean)	-	0.615	4.5975	0.2775		-	4.5	0.63	1.425		-	2.75	0.43	1.15
WM	12	13	0.7	6.44	0.54		15	12	0.97	4.2		20	5	0.68	2.5
	13	13	0.78	6.79	0.37		15	7	0.83	2.3		12	6	0.76	1.6
	14	0	-	-	-		3	3	1	6.7		2	1	-	-
	15	12	0.81	6.72	1.2		12	6	0.82	2.1		8	5	0.86	3.6
	16	40	0.77	6.02	0.56		40	6	0.7	2.4		8	5	0.86	2.4
	17	45	0.79	6.66	0.58		46	10	0.9	3.1		10	8	0.96	2.5
	18	44	0.79	6.73	0.56		45	11	0.87	2.5		10	7	0.93	3.8
	19	40	0.81	6.65	0.72		42	9	0.74	6.3		12	6	0.88	2.7
	20	18	0.43	3.1	0.93		26	3	0.34	1.4		18	1	0	0
	21	41	0.66	5.65	0.91		49	12	0.87	3.4		14	9	0.9	3.3
	22	39	0.36	3.31	0.17		40	6	0.64	0.9		8	1	0	0
	12-22 (mean)	-	0.69	5.807	0.654		-	7.72727	0.789091	3.20909		-	4.90909	0.683	2.24
WW	23	41	0.73	5.74	0.77		41	6	0.56	3.1		8	4	0.75	2.5
	24	50	0.75	5.86	0.75		50	6	0.66	0.9		8	5	0.86	3
	25	16	0.71	5.98	0.71		17	4	0.33	0.5		26	6	0.76	2
	23-25 (mean)	-	0.73	5.86	0.743333		-	5.33333	0.516667	1.5		-	5	0.79	2.5

## Sheet: Table S5
Table S5.1 Pairwise FST estimates among sampling sites based on 8 microsatellite loci. The ENA method for correcting genotype data with null alleles was used. Estimates with the 95% confidence interval not above zero are shown in bold.
	dt(1)	fy(2)	nb(3)	wc(4)	gd(5)	gp(6)	mj(7)	dj(8)	ld(9)	qy(10)	bm(11)	ms(12)	dp(13)	yc(15)	yz(16)	jl(17)	ls(18)	hp(19)	zj(20)	jx(21)	dm(22)	yb(23)	gb(24)	le(25)
dt(1)
fy(2)	-0.006
nb(3)	0.41	0.38
wc(4)	0.424	0.386	0.021
gd(5)	0.421	0.383	0.42	0.404
gp(6)	0.406	0.377	0.406	0.412	0.073
mj(7)	0.571	0.562	0.546	0.571	0.2	0.234
dj(8)	0.441	0.39	0.321	0.284	0.325	0.349	0.397
ld(9)	0.412	0.352	0.297	0.252	0.281	0.31	0.348	0.036
qy(10)	0.526	0.485	0.405	0.374	0.395	0.424	0.458	0.12	0.086
bm(11)	0.54	0.503	0.444	0.425	0.38	0.427	0.458	0.12	0.088	0.14
ms(12)	0.485	0.422	0.425	0.368	0.206	0.257	0.355	0.236	0.187	0.267	0.298
dp(13)	0.453	0.388	0.407	0.34	0.267	0.298	0.377	0.225	0.196	0.308	0.327	0.192
yc(15)	0.44	0.371	0.394	0.319	0.28	0.326	0.405	0.208	0.172	0.264	0.304	0.17	0.092
yz(16)	0.403	0.344	0.361	0.307	0.285	0.312	0.359	0.191	0.166	0.253	0.275	0.191	0.125	0.064
jl(17)	0.377	0.321	0.333	0.28	0.241	0.265	0.314	0.205	0.16	0.241	0.274	0.149	0.08	0.051	0.075
ls(18)	0.381	0.322	0.335	0.275	0.251	0.282	0.329	0.208	0.163	0.228	0.271	0.133	0.087	0.04	0.08	0.031
hp(19)	0.393	0.331	0.356	0.297	0.237	0.274	0.299	0.192	0.162	0.248	0.263	0.143	0.066	0.056	0.089	0.047	0.057
zj(20)	0.569	0.549	0.567	0.554	0.486	0.509	0.589	0.393	0.365	0.466	0.48	0.425	0.296	0.37	0.357	0.322	0.309	0.314
jx(21)	0.497	0.449	0.452	0.406	0.372	0.393	0.448	0.277	0.26	0.349	0.368	0.264	0.149	0.22	0.217	0.193	0.193	0.182	0.334
dm(22)	0.63	0.621	0.598	0.606	0.52	0.55	0.618	0.446	0.426	0.505	0.544	0.417	0.431	0.414	0.375	0.369	0.336	0.379	0.593	0.385
yb(23)	0.424	0.369	0.395	0.339	0.3	0.347	0.391	0.272	0.243	0.34	0.339	0.235	0.149	0.124	0.122	0.137	0.133	0.132	0.372	0.263	0.406
gb(24)	0.403	0.351	0.386	0.331	0.284	0.33	0.361	0.251	0.227	0.324	0.316	0.221	0.141	0.126	0.118	0.142	0.138	0.124	0.353	0.253	0.388	0.023
le(25)	0.493	0.428	0.44	0.372	0.326	0.383	0.458	0.273	0.246	0.367	0.367	0.236	0.189	0.155	0.158	0.195	0.173	0.159	0.43	0.285	0.417	0.118	0.095
Table S5.2 Pairwise Dest estimates among sampling sites based on 8 microsatellite loci.
	dt(1)	fy(2)	nb(3)	wc(4)	gd(5)	gp(6)	mj(7)	dj(8)	ld(9)	qy(10)	bm(11)	ms(12)	dp(13)	yc(15)	yz(16)	jl(17)	ls(18)	hp(19)	zj(20)	jx(21)	dm(22)	yb(23)	gb(24)	le(25)
dt(1)
fy(2)	-0.002
nb(3)	0.329	0.303
wc(4)	0.313	0.302	0.004
gd(5)	0.528	0.523	0.628	0.605
gp(6)	0.377	0.388	0.44	0.435	0.074
mj(7)	0.73	0.727	0.792	0.851	0.163	0.174
dj(8)	0.785	0.756	0.426	0.411	0.697	0.645	0.691
ld(9)	0.747	0.732	0.43	0.385	0.596	0.532	0.62	0.077
qy(10)	0.892	0.873	0.511	0.486	0.731	0.707	0.676	0.162	0.141
bm(11)	0.897	0.892	0.556	0.543	0.645	0.711	0.652	0.154	0.137	0.146
ms(12)	0.83	0.796	0.758	0.743	0.435	0.46	0.515	0.669	0.575	0.466	0.639
dp(13)	0.766	0.745	0.76	0.777	0.64	0.61	0.637	0.758	0.666	0.753	0.845	0.581
yc(15)	0.767	0.752	0.739	0.738	0.589	0.658	0.778	0.654	0.632	0.593	0.81	0.544	0.274
yz(16)	0.766	0.769	0.7	0.689	0.744	0.69	0.687	0.573	0.496	0.626	0.708	0.612	0.385	0.183
jl(17)	0.719	0.697	0.636	0.635	0.531	0.451	0.606	0.611	0.466	0.547	0.741	0.479	0.221	0.209	0.281
ls(18)	0.788	0.764	0.686	0.664	0.576	0.542	0.661	0.646	0.527	0.468	0.738	0.356	0.267	0.131	0.276	0.112
hp(19)	0.699	0.654	0.799	0.817	0.587	0.582	0.583	0.566	0.49	0.636	0.724	0.454	0.216	0.233	0.348	0.181	0.228
zj(20)	0.69	0.696	0.882	0.863	0.934	0.909	0.909	0.868	0.809	0.779	0.839	0.838	0.583	0.794	0.794	0.723	0.696	0.794
jx(21)	0.97	0.955	0.892	0.889	0.873	0.822	0.766	0.741	0.688	0.718	0.865	0.5	0.474	0.577	0.511	0.538	0.479	0.533	0.533
dm(22)	0.96	0.956	0.944	0.953	0.882	0.904	0.891	0.911	0.837	0.754	0.944	0.464	0.662	0.669	0.727	0.737	0.633	0.831	0.82	0.543
yb(23)	0.795	0.785	0.794	0.817	0.648	0.764	0.704	0.891	0.845	0.894	0.868	0.67	0.365	0.388	0.38	0.462	0.401	0.479	0.886	0.707	0.813
gb(24)	0.773	0.763	0.838	0.835	0.629	0.727	0.639	0.819	0.771	0.885	0.804	0.639	0.341	0.408	0.344	0.501	0.441	0.452	0.847	0.652	0.767	0.052
le(25)	0.876	0.876	0.835	0.823	0.621	0.739	0.786	0.856	0.8	0.929	0.849	0.459	0.509	0.53	0.502	0.673	0.571	0.577	0.917	0.752	0.63	0.32	0.276
Table S5.3 Pairwise ΦST estimates among sampling sites based on nuclear rag1 sequences. Estimates not significantly greater than zero at the 5% level are shown in bold.
	dt(1)	fy(2)	nb(3)	wc(4)	gd(5)	gp(6)	mj(7)	dj(8)	ld(9)	qy(10)	bm(11)	ms(12)	dp(13)	yc(15)	yz(16)	jl(17)	ls(18)	hp(19)	zj(20)	jx(21)	dm(22)	yb(23)	gb(24)	le(25)
dt(1)
fy(2)	0
nb(3)	0	0
wc(4)	0	0	0
gd(5)	0.36414	0.26457	0.36414	0.26457
gp(6)	0.2449	0.11773	0.2449	0.11773	-0.07852
mj(7)	0	0	0	0	0.36414	0.2449
dj(8)	1	1	1	1	0.36414	0.51948	1
ld(9)	0.89472	0.8671	0.89472	0.8671	0.3695	0.5	0.89472	0.02741
qy(10)	0.7722	0.69908	0.7722	0.69908	0.23977	0.33333	0.7722	0.063	0.065
bm(11)	0.82857	0.77033	0.82857	0.77033	0.32459	0.41905	0.82857	0.143	0.145	-0.092
ms(12)	0.52294	0.45992	0.52294	0.45992	0.35518	0.3381	0.52294	0.59667	0.60005	0.41963	0.48582
dp(13)	0.81393	0.76834	0.81393	0.76834	0.55537	0.57802	0.81393	0.75019	0.71636	0.49939	0.56651	0.27911
yc(15)	0.70554	0.61733	0.70554	0.61733	0.46316	0.46237	0.70554	0.61004	0.60848	0.36946	0.41683	0.2961	0.20488
yz(16)	0.76655	0.69204	0.76655	0.69204	0.46173	0.47681	0.76655	0.66995	0.64006	0.37931	0.45238	0.2297	0.003	0.086
jl(17)	0.76734	0.7044	0.76734	0.7044	0.52387	0.53655	0.76734	0.6705	0.65559	0.42703	0.48707	0.29571	0.014	0.109	-0.038
ls(18)	0.66675	0.58506	0.66675	0.58506	0.44807	0.44772	0.66675	0.5577	0.56813	0.34521	0.39384	0.26965	0.026	0.019	-0.045	-0.01557
hp(19)	0.67168	0.60089	0.67168	0.60089	0.44156	0.4434	0.67168	0.62205	0.61818	0.39008	0.45188	0.1189	0.034	0.086	-0.044	0.019	0.017
zj(20)	1	1	1	1	0.752	0.80944	1	1	0.90925	0.79597	0.84399	0.66275	0.60997	0.64977	0.59258	0.61347	0.44488	0.58478
jx(21)	0.66848	0.6049	0.66848	0.6049	0.48887	0.48814	0.66848	0.59841	0.60715	0.417	0.46316	0.27043	0.009	0.18233	0.056	0.060	0.050	0.065	0.42531
dm(22)	1	1	1	1	0.76229	0.77976	1	1	0.93692	0.83473	0.86813	0.54662	0.77863	0.56277	0.74131	0.71064	0.57508	0.59114	1	0.59841
yb(23)	0.75261	0.67478	0.75261	0.67478	0.4768	0.48214	0.75261	0.69264	0.66739	0.42857	0.5	0.20156	0.17514	0.122	0.072	0.095	0.095	0.056	0.7249	0.16232	0.69264
gb(24)	0.65306	0.55483	0.65306	0.55483	0.43088	0.41002	0.65306	0.68864	0.67529	0.45143	0.51899	0.037	0.23354	0.129	0.157	0.21345	0.15681	0.049	0.73588	0.19896	0.51429	0.109
le(25)	0.75518	0.72424	0.75518	0.72424	0.5892	0.60638	0.75518	0.6739	0.67184	0.51728	0.56014	0.38513	0.26366	0.23795	0.21654	0.20694	0.24265	0.23141	0.66048	0.28658	0.71842	0.20631	0.24804
Table S5.4 Pairwise ΦST estimates among sampling sites based on mitochondrial nad1 sequences. Estimates not significantly greater than zero at the 5% level are shown in bold.
	dt(1)	fy(2)	nb(3)	wc(4)	gd(5)	gp(6)	mj(7)	dj(8)	ld(9)	qy(10)	bm(11)	ms(12)	dp(13)	sh(14)	yc(15)	yz(16)	jl(17)	ls(18)	hp(19)	zj(20)	jx(21)	dm(22)	yb(23)	gb(24)	le(25)
dt(1)
fy(2)	-0.02242
nb(3)	0.654	0.69022
wc(4)	0.63241	0.73301	0.04259
gd(5)	0.63832	0.57654	0.70368	0.63033
gp(6)	0.55213	0.46521	0.64559	0.54234	0.1385
mj(7)	0.82926	0.92036	0.92524	1	0.26932	0.23708
dj(8)	0.93787	0.93971	0.95167	0.94902	0.85055	0.84294	0.95423
ld(9)	0.91843	0.90986	0.93262	0.91819	0.81956	0.81014	0.92828	0.18286
qy(10)	0.89566	0.87457	0.90829	0.88036	0.79626	0.78701	0.89278	0.424	0.178
bm(11)	0.89297	0.87241	0.9055	0.87859	0.79472	0.7868	0.88793	0.260	0.107	0.194
ms(12)	0.9746	0.96039	0.97552	0.95347	0.95478	0.94531	0.97934	0.97305	0.96524	0.95794	0.95881
dp(13)	0.98322	0.97836	0.98552	0.97744	0.96461	0.95705	0.99007	0.98166	0.97486	0.96725	0.96737	0.92379
sh(14)	0.98404	0.97928	0.98758	0.97912	0.96014	0.94936	0.99429	0.98237	0.97356	0.96348	0.96391	0.88944	0.49803
yc(15)	0.98363	0.98005	0.98656	0.98026	0.96286	0.95453	0.992	0.98206	0.97458	0.96592	0.96601	0.92183	0.67257	0.23854
yz(16)	0.97552	0.96842	0.97633	0.96637	0.96055	0.95488	0.97917	0.97339	0.96757	0.96187	0.96215	0.93012	0.63551	0.21373	0.183
jl(17)	0.9689	0.95844	0.96873	0.95499	0.95492	0.949	0.97082	0.96622	0.96021	0.95513	0.95571	0.92015	0.55526	0.12849	0.078	0.107
ls(18)	0.97412	0.96655	0.9746	0.96431	0.96018	0.95482	0.97707	0.97181	0.96622	0.96096	0.96126	0.92968	0.58591	0.15876	0.131	0.133	0.02976
hp(19)	0.94735	0.92302	0.9443	0.91366	0.93269	0.92384	0.94475	0.9426	0.93449	0.93028	0.93198	0.86385	0.36029	-0.07954	0.219	0.199	0.204	0.212
zj(20)	0.98344	0.98102	0.98566	0.98125	0.96577	0.95968	0.98998	0.98239	0.97646	0.96944	0.96925	0.93881	0.84815	0.83143	0.87295	0.83471	0.8027	0.82048	0.65812
jx(21)	0.96741	0.95629	0.96692	0.9526	0.95432	0.94854	0.96867	0.96494	0.95922	0.95472	0.95514	0.91524	0.55802	0.36999	0.54799	0.5492	0.49382	0.50438	0.33876	0.76721
dm(22)	0.98602	0.98614	0.98827	0.98721	0.97067	0.96596	0.99214	0.98507	0.98004	0.97336	0.97359	0.95563	0.96762	0.9678	0.96812	0.95426	0.94275	0.95151	0.9013	0.96693	0.93884
yb(23)	0.9742	0.96501	0.97397	0.96174	0.95988	0.95373	0.97528	0.97174	0.96621	0.96044	0.96186	0.9402	0.95232	0.94517	0.95242	0.9542	0.94737	0.95284	0.92111	0.95689	0.94537	0.96592
gb(24)	0.98824	0.98822	0.98986	0.98891	0.97602	0.97251	0.99247	0.98731	0.9836	0.97826	0.97845	0.97113	0.98051	0.9816	0.98203	0.97468	0.96745	0.97256	0.94467	0.98157	0.96495	0.98526	0.165
le(25)	0.98948	0.99175	0.99266	0.99517	0.97086	0.96436	0.99772	0.98852	0.98275	0.97434	0.97471	0.95728	0.97698	0.97932	0.98036	0.96827	0.95711	0.96527	0.91952	0.98038	0.95348	0.98649	0.70757	0.90915

## Sheet: Table S6
Table S6 Results of the approximate Bayesian computation analyses, based on all available microsatellite loci for each local population. Time is measured in generations. Highest probability values are in bold. For evaluating confidence in scenario choice, the posterior based error computations were processed on 1000 simulated pseudo-observed test datasets, each of which drawing (with replacement)…
Local populations	Sample size	Number of loci	ID of the best scenario of all five scenarios (direct / logistic regression approaches)	Parameter estimates of scenarios (median values)									Comparison of scenarios 2‒5					Confidence in scenario choice among scenarios 2‒5
				Scenario 1: ratio of the population size after the decline or growth to the population size before that	Scenario 1: time of the change of population size	Scenario 4: ratio of the population size after the decline to the population size before that	Scenario 4: time of the decline	Scenario 5: ratio of the population size after the growth to the population size before that	Scenario 5: time of the growth	Scenario 5: ratio of the population size after the decline to the population size before that	Scenario 5: time of the decline		Probability of scenario 2 (direct / logistic regression approaches)	Probability of scenario 3 (direct / logistic regression approaches)	Probability of scenario 4 (direct / logistic regression approaches)	Probability of scenario 5 (direct / logistic regression approaches)		Posterior predictive error rate (direct approach)	percent of the best scenario falsely selected in error cases (direct approach)	percent of the best scenario falsely not selected in error cases (direct approach)	Posterior predictive error rate (logistic regression approach)	percent of the best scenario falsely selected in error cases (logistic regression approach)	percent of the best scenario falsely not selected in error cases (logistic regression approach)
1+2	73	14	4 / 4	0.118911	3140	0.103371	3090						0.016 / 0.043	0.122 / 0.175	0.762 / 0.591	0.100 / 0.203		0.21	0.890476	0.0761905	0.208	0.865385	0.0913462
3+4	54	14	5 / 5	2	3600			7.33553	1060	0.079477	5820		0.214 / 0.260	0.130 / 0.090	0.214 / 0.112	0.442 / 0.539		0.569	0.27065	0.393673	0.536	0.324627	0.341418
5	38	14	4 / 5	0.34438	4850	0.281003	4470	3.4188	1700	0.142683	4490		0.030 / 0.050	0.102 / 0.162	0.648 / 0.308	0.220 / 0.480		0.337	0.682493	0.148368	0.341	0.225806	0.55132
6	43	14	4 / 4	0.243867	3590	0.21618	4120						0.050 / 0.077	0.072 / 0.149	0.700 / 0.435	0.178 / 0.340		0.314	0.687898	0.16242	0.323	0.643963	0.19195
7	39	14	4 / 4	0.164341	3570	0.140746	3590						0.030 / 0.041	0.128 / 0.147	0.658 / 0.550	0.184 / 0.262		0.373	0.774799	0.136729	0.369	0.756098	0.146341
8	52	11	4 / 4	0.223289	2790	0.237267	2350						0.058 / 0.024	0.158 / 0.100	0.530 / 0.685	0.254 / 0.191		0.491	0.331976	0.329939	0.49	0.330612	0.340816
9	43	11	4 / 4	0.195853	1160	0.196056	1220						0.020 / 0.022	0.068 / 0.061	0.740 / 0.733	0.172 / 0.184		0.332	0.457831	0.346386	0.335	0.441791	0.355224
10	44	11	4 / 4	0.175837	2170	0.183453	2520						0.018 / 0.024	0.070 / 0.054	0.766 / 0.676	0.146 / 0.247		0.257	0.564202	0.330739	0.25	0.552	0.34
11	34	11	4 / 4	0.140684	1840	0.138889	1800						0.006 / 0.014	0.046 / 0.045	0.774 / 0.763	0.174 / 0.178		0.241	0.659751	0.248963	0.237	0.632911	0.274262
12	13	11	4 / 4	0.526316	3100	0.415138	2740						0.110 / 0.071	0.222 / 0.217	0.428 / 0.479	0.240 / 0.234		0.635	0.226772	0.35748	0.628	0.211783	0.36465
13	13	9	4 / 4	0.445368	3350	0.409779	2640						0.074 / 0.056	0.210 / 0.182	0.448 / 0.501	0.268 / 0.261		0.667	0.184408	0.368816	0.665	0.192481	0.362406
15	12	10	4 / 4	0.33101	2120	0.328306	1820						0.030 / 0.026	0.092 / 0.070	0.612 / 0.641	0.266 / 0.264		0.58	0.244828	0.432759	0.578	0.249135	0.425606
16	40	8	4 / 4	0.142012	863	0.135041	667						0.014 / 0.008	0.066 / 0.054	0.794 / 0.826	0.126 / 0.113		0.28	0.435714	0.371429	0.281	0.437722	0.384342
17	45	8	4 / 4	0.469027	3350	0.424242	3240						0.080 / 0.068	0.136 / 0.163	0.492 / 0.460	0.292 / 0.310		0.622	0.247588	0.424437	0.625	0.248	0.4336
18	44	8	4 / 4	0.400749	2630	0.381068	2710						0.052 / 0.060	0.124 / 0.147	0.570 / 0.523	0.254 / 0.270		0.567	0.250441	0.358025	0.567	0.24515	0.363316
19	40	10	4 / 4	0.480611	2980	0.454545	2850						0.060 / 0.064	0.138 / 0.151	0.516 / 0.487	0.286 / 0.299		0.606	0.20462	0.39934	0.623	0.211878	0.380417
20	18	11	4 / 4	0.070968	1640	0.072179	1520						0.026 / 0.008	0.062 / 0.030	0.744 / 0.817	0.168 / 0.146		0.309	0.644013	0.242718	0.307	0.628664	0.237785
21	41	10	4 / 4	0.222989	1640	0.238754	1780						0.022 / 0.043	0.056 / 0.068	0.724 / 0.685	0.198 / 0.204		0.392	0.369898	0.403061	0.391	0.365729	0.41688
22	39	11	4 / 5	0.240234	4430	0.150617	4730	5.3429	1040	0.084048	5180		0.070 / 0.108	0.166 / 0.150	0.504 / 0.323	0.260 / 0.418		0.465	0.808602	0.105376	0.459	0.174292	0.418301
23	41	11	4 / 4	0.251208	1660	0.244994	1620						0.024 / 0.031	0.058 / 0.075	0.682 / 0.643	0.236 / 0.252		0.328	0.457317	0.384146	0.334	0.443114	0.407186
24	50	11	4 / 4	0.429975	3120	0.377778	3110						0.030 / 0.067	0.090 / 0.155	0.650 / 0.463	0.230 / 0.315		0.444	0.355856	0.40991	0.44	0.359091	0.409091
25	16	11	4 / 4	0.270037	1940	0.259976	1980						0.030 / 0.029	0.086 / 0.087	0.642 / 0.616	0.242 / 0.269		0.412	0.429612	0.320388	0.415	0.443373	0.33253
mean				0.28*	2.66E+03*	0.256637	2598.43											0.428682	0.462716	0.306877	0.427364	0.408346	0.344036
SD				0.13*	1.04E+03*	0.11706	1059.99											0.143103	0.217722	0.112089	0.142318	0.197156	0.103113

## Sheet: Table S7
Table S7 Contributions of specific bioclimatic variables to the ecological niche modeling for Leptobrachium liui + L. leishanense. Values shown are averages over replicate runs.
Variable	Percent contribution
Mean temperature of the warmest quarter (Twar)	66.8
Precipitation of the driest month (Precdry)	17
Temperature annual range (Tanr)	9.7
Mean temperature of the wettest quarter (Twet)	2.9
Mean temperature of the coldest quarter (Tcol)	1.8
Precipitation seasonality (Precsea)	0.9
Precipitation of the warmest quarter (Precwar)	0.4
Annual precipitation (Precanu)	0.3
Mean monthly temperature range (Tran)	0.2
Annual mean temperature (Tanu)	0.1
